# Supplementary material for: Virtual screen for repurposing approved and experimental drugs for candidate inhibitors of EBOLA virus infection
Source: F1000Res. 2015 Feb 2;4:34. [Version 1] doi: 10.12688/f1000research.6110.1 (PMC4329668; doi:10.12688/f1000research.6110.1)
Supplement: FDA-approved drugs which are active against Ebola virus infection 2, 3 — AQVN: average quasivalence number; EIIP: electron-ion interaction potential [file f1000research-4-6544-s0000.tgz › 6960be1d-1455-4edb-875f-9c80f1228ff3_Dataset1.csv]

Drug Name	Formula	AQVN	EIIP [Ry]	Approved Indication
Perhexiline	C19H35N	2.109	0.0479	Antianginal
Methylbenzethonium	C28H44ClNO2	2.29	0.0848	Anti-Ulcerogenic
Trihexyphenidyl	C20H31NO	2.302	0.0866	Antiparkinsonian
Trihexyphenidyl	C20H31NO	2.302	0.0866	Antiparkinsonian
Drofenine	C20H32ClNO2	2.321	0.089	NA
Alverine	C20H27N	2.333	0.0904	antispasmoic
Penbutolol	C18H29NO2	2.36	0.0929	beta blocker
Butriptyline	C21H27N	2.367	0.0935	Antidepressant
Aprindine	C22H30N2	2.37	0.0938	antiarrhythmic
Halofantrine	C26H30Cl2F3NO	2.381	0.0945	Antimalaria
Biperiden	C21H29NO	2.385	0.0947	anti-cholinergic anti-parkinsonian
Bepridil	C24H34N2O	2.393	0.0952	Anti-Anginal
Ipenoxazone	C22H34N2O2	2.4	0.0955	NA
Vanoxeamine	C28H34Cl2F2N2O	2.406	0.0957	Cardiac Arrhythmias
Proadifen	C23H32ClNO2	2.407	0.0958	Inhibitor Of Cytochrome P450 Enzymes
Trimipramine	C20H26N2	2.417	0.0961	Antidepressant
Carbetapentane	C20H31NO3	2.436	0.0964	Antitussive
Thenalidine	C17H22N2	2.439	0.0964	Antihistamine
Clemastine	C21H26ClNO	2.44	0.0964	antiallergic
Methadone	C21H27NO	2.44	0.0964	Anti-Addictive
Diphenidol	C21H27NO	2.44	0.0964	Antiemetic
Cyclomethycaine	C22H33NO3	2.441	0.0964	anestethic
Clomipramine	C19H23ClN2	2.444	0.0964	antidepressant
Homochlorcyclizine	C19H23ClN2	2.444	0.0964	Antihistamine
Bamipine	C19H24N2	2.444	0.09964	Antihistamine
Dopexamine	C22H32N2O2	2.448	0.0964	Adrenergic Beta-Agonists
Amitriptyline	C20H23N	2.454	0.0963	Antidepressant
Estradiol	C18H24O2	2.455	0.0963	estrogen
Maprotiline	C20H23N	2.455	0.0963	antidepressant
Dimethisoquin	C17H24N2O	2.455	0.0963	Antipruritic
Octylonium	C29H43N2O4Br	2.456	0.0963	Antimuscarinic
Cinacalcet	C22H22F3N	2.458	0.0927	Hyperparathyroidism
Bifemelane	C18H23NO	2.465	0.0961	antidepressant
Orphenadrine	C18H23NO	2.465	0.0961	Parkinsonism
Zanapezil	C25H32N2O	2.467	0.09961	NA
Azithromycin	C38H72N2O12	2.468	0.0961	antimicrobial
Rimcazole	C21H27N3	2.471	0.096	Antipsychotic
Dexbrompheniramine	C16H19BrN2	2.474	0.0959	antihistaminic
Salmeterol	C25H37NO4	2.478	0.0957	antiasthma
Clocapramine	C28H37ClN4O	2.479	0.0957	Antipsychotic
(S)-(+)-Dimethindene	C20H24N2	2.479	0.0957	Antihistamine / Anticholinergic
Oxethazaine	C28H41N3O3	2.48	0.0956	Anesthetic
Buprenorphine	C29H41NO4	2.48	0.0956	Anti-Addictive
Mycophenolate mofetil	C22H29NO2	2.481	0.0956	immunosuppressant
Levopropoxyphene	C22H29NO2	2.482	0.0956	antitussive
Fluoperazine	C21H25ClF3N3S	2.482	0.0956	Antipsychotic
L-Alpha-Acetyl-N-Normethadol	C22H29NO2	2.482	0.0956	NA
Ebastine	C32H39NO2	2.486	0.0954	Antihistamine
Protriptyline	C19H21N	2.488	0.0953	antidepressant
Fendiline	C23H25N	2.49	0.0952	Calcium Channel Blocker
Protryptyline	C19H21N	2.488	0.0953	Antidepressant
Amindocate	C19H29N3O2	2.491	0.0951	NA
Diphenylpyraline	C19H23NO	2.5	0.0946	antihistaminic
Dirithromycin	C42H78N2O14	2.5	0.0946	antibacterial
Fluoxetine	C17H18F3NO	2.5	0.0946	antidepressant
Benztropine	C21H25NO	2.5	0.0946	anticholinergic
Tomoxetine	C17H21NO	2.5	0.0946	Attention Deficit-Hyperactivity Disorder
Lidoflazine	C30H35F2N3O	2.507	0.0941	Antiarrhythmic
Triparanol	C27H32ClNO2	2.508	0.0941	Antilipemic
Malachite Green	C23H25ClN2	2.51	0.0939	Antiinfective Agent
Clarithromycin	C38H69NO13	2.512	0.0937	antimicrobiall
Premethadone	C19H22N2	2.512	0.0938	NA
Propiverine	C23H30ClNO3	2.517	0.0934	Anticholinergic
Dibucaine	C20H29N3O2	2.518	0.0933	local anesthetic
Mosapramine	C28H35ClN4O	2.522	0.03	Antipsychotic
Mefloquine	C17H16F6N2O	2.524	0.0928	antimalarial
Erythromycin	C37H67NO13	2.525	0.0927	antibacterial
Tamoxifen	C26H29NO	2.526	0.0926	anticancer
Tilorone	C25H34N2O3	2.531	0.0921	antiviral
Metixene	C20H23NS	2.533	0.0919	Anticholinergic
Trifluoperazine	C21H24F3N3S	2.538	0.0914	antipsychotic
Mibefradil	C29H38FN3O3	2.54	0.0912	antihypertensive
Spiramycin	C43H74N2O14	2.556	0.0893	antimicrobial
Triflupromazine	C18H19F3N2S	2.558	0.0891	Antipsychotic
Cyproheptadine	C21H21N	2.558	0.0891	Antihistamine
Difeterol	C25H29NO2	2.561	0.0887	NA
Oxyphencyclimine	C20H28N2O3	2.566	0.0881	anti-cholinergic
Maduramicin	C47H80O17	2.569	0.0876	antimicrobial
Prochlorperazine	C20H24ClN3S	2.571	0.0874	antiemetic
Bromperidol	C21H23BrFNO2	2.571	0.0874	Antipsychotic
Fluspirilene	C29H31F2N3O	2.576	0.0867	Antipsychotic
Propafenone	C21H27NO3	2.577	0.0866	antiarrhythmic
Sertraline	C17H17Cl2N	2.577	0.0866	antidepressant
Roxindole	C23H26N2O	2.577	0.0866	Schizophrenia
Desloratadine	C19H19ClN2	2.585	0.0853	Allergies
Thioridazine	C21H26N2S2	2.588	0.0848	Antipsychotic
Octoclothepin	C19H21ClN2S	2.591	0.0844	NA
Dipivefrin	C19H29NO5	2.592	0.0842	glaucoma
Promazine	C17H20N2S	2.6	0.0829	Antipsychotic
Pimozide	C28H29F2N3O	2.603	0.0824	Antipsychotic
Perphenazine	C21H26ClN3OS	2.604	0.0823	Antipsychotic
Carfilzomib	C40H57N5O7	2.605	0.082	anticancer
Benzydamine	C19H23N3O	2.609	0.0814	Anti-Inflammatory
Piperacetazine	C24H30N2O2S	2.61	0.0811	antipsychotic
Indocate	C22H26N2O2	2.615	0.0802	NA
Astemizole	C28H31FN4O	2.615	0.0802	Antihistamine
Chlorprothixene	C18H18ClNS	2.615	0.0802	Antipsychotic
Digoxin	C41H64O14	2.622	0.079	antiarrhythmic
Mequitazine	C20H22N2S	2.622	0.0789	Antihistamine / Anticholinergic
Methiothepin	C20H24N2S2	2.625	0.0784	Antipsychotic
Proscillaridin A	C30H42O8	2.625	0.0784	Cardiac Arrhythmia
Ami-193	C22H26FN3O2	2.63	0.0774	5-Ht2A 5-Ht1A and D2 Receptor Antagonist
Sertindole	C24H26ClFN4O	2.632	0.077	Antipsychotic
Diphenoxylate	C30H32N2O2	2.636	0.0761	anti-peristaltic
Amodiaquine	C20H22ClN3O	2.638	0.0756	anti-malarial
Bazedoxifene	C30H34N2O3	2.638	0.0758	postmenopausal osteoporosis
Amodiaquine	C20H22ClN3O	2.638	0.0756	antimalarial
Sunitinib	C22H27FN4O2	2.643	0.0747	anticancer
Metergoline	C25H29N3O2	2.644	0.0744	Antipsychoactive
Pimethixene	C19H19NS	2.65	0.0731	Antihistamine / Anticholinergic
Tandutinib	C31H42N6O4	2.651	0.073	Anticancer (Experimental)
Sarpogrelate	C24H32ClNO6	2.656	0.0717	Diabetes Mellitus
Monatepil	C28H30FN3OS	2.656	0.0717	Antihypertensive
Ftormetazine	C21H22F3N3OS	2.667	0.0693	NA
Nebivolol	C22H25F2NO4	2.667	0.0693	Hypertension
Proglumetacin	C46H58ClN5O8	2.678	0.0666	anti-inflammatory
Deslanoside	C47H74O19	2.686	0.0647	antiarrhythmic
Azaclorzine	C22H24ClN3OS	2.692	0.063	antianginal
Odanacatib	C25H27F4N3O3S	2.698	0.0614	Osteoporosis / Bone Metastasis
Thioproperazine	C22H30N4O2S2	2.7	0.0609	antipsychotic
Duloxetine	C18H19NOS	2.7	0.0609	Antidepressant
Thiothixene	C23H29N3O2S2	2.712	0.0577	antipsychotic
Sulconazole	C18H15Cl3N2S	2.718	0.056	Antifungal
Paroxetine	C19H20FNO3	2.727	0.0534	anti-depressant
Ketotifen	C19H19NOS	2.732	0.0521	anti-histaminic
Bosutinib	C26H29Cl2N5O3	2.738	0.0501	anticancer
Bitolterol	C28H31NO5	2.738	0.0501	bronchodilatator
Posaconazole	C37H42F2N8O4	2.753	0.0458	antifungal
Amlodipine	C20H25ClN2O5	2.755	0.0451	anti-hypertensive
Gefitinib	C22H24ClFN4O3	2.764	0.0423	anticancer
(S)-(+)-Niguldipine	C36H39N3O6	2.786	0.0352	Calcium Channel Blocker
Carvedilol	C24H26N2O4	2.786	0.0352	Adrenergic Alpha-1 Receptor Antagonists
Amoxapine	C17H16ClN3O	2.79	0.034	Antidepressant
Cepharanthine	C37H38N2O6	2.795	0.032	anti-inflammatory/antineoplastic
Rescimetol	C33H38N2O8	2.815	0.0253	NA
Mesoridazine	C27H32N2O4S3	2.824	0.0223	Phenothiazine
Dasatinib	C22H26ClN7O2S	2.848	0.0137	Anticancer
Raloxifene	C28H27NO4S	2.852	0.0119	anticancer
Tioconazole	C16H13Cl3N2OS	2.883	0.0188	Antifungal
Carprofen	C15H12ClNO2	2.903	0.007	anti-inflammatory
Oxibendazole	C12H15N3O3	2.909	0.0092	anthelmintic
Mk-2206	C25H21N5O	2.923	0.0146	NA
Cantharidin	C10H12O4	2.923	0.0146	Blister Agent
Lapatinib	C29H26ClFN4O4S	2.939	0.0208	Anticancer
Topotecan	C23H23N3O5	2.963	0.0298	anticancer
Axitinib	C22H18N4OS	3	0.0439	Anticancer
Daunomycin	C27H29NO10	3.015	0.0495	anticancer
Daunorubicin	C27H29NO10	3.015	0.0495	antimicrobial/anticancer
Niclosamide	C13H8Cl2N2O4	3.31	0.1296	antihelmintic
Dipyrithione	C10H8N2O2S2	3.417	0.134	Fungicide
Nitrovin	C14H12N6O6	3.526	0.1214	antimicrobial
Nitromersol	C7H5HgNO3	4	0.0767	Antiseptic / Disinfectant
