# Supplementary material for: Virtual screen for repurposing approved and experimental drugs for candidate inhibitors of EBOLA virus infection
Source: F1000Res. 2015 Feb 2;4:34. [Version 1] doi: 10.12688/f1000research.6110.1 (PMC4329668; doi:10.12688/f1000research.6110.1)
Supplement: Approved and experimental drugs selected as candidate for treatment of EVD — AQVN: average quasivalence number; EIIP: electron-ion interaction potential [file f1000research-4-6544-s0001.tgz › 1916ec1a-fe9b-464b-a477-a84c83c8e7a7_Dataset2.csv]

Database ID	Generic Name	Formula	AQVN	EIIP [Ry]
DB00376	Trihexyphenidyl	C20H31NO	2.301887	0.086554
DB01022	Phylloquinone	C31H46O2	2.303797	0.086811
DB00191	Phentermine	C10H15N	2.307692	0.087326
DB00313	Valproic Acid	C8H16O2	2.307692	0.087326
DB01577	Methamphetamine	C10H15N	2.307692	0.087326
DB06204	Tapentadol	C14H23NO	2.307692	0.087326
DB06709	Methacholine	C8H18NO2	2.310345	0.087669
DB08887	Icosapent ethyl	C22H34O2	2.310345	0.087669
DB01187	Iophendylate	C19H29IO2	2.313725	0.088098
DB01337	Pancuronium	C35H60N2O4	2.316832	0.088483
DB00947	Fulvestrant	C32H47F5O3S	2.318182	0.088648
DB01083	Orlistat	C29H53NO5	2.318182	0.088648
DB00387	Procyclidine	C19H29NO	2.32	0.088868
DB00942	Cycrimine	C19H29NO	2.32	0.088868
DB08804	Nandrolone decanoate	C28H44O3	2.32	0.088868
DB00818	Propofol	C12H18O	2.322581	0.089174
DB01463	Fencamfamine	C15H21N	2.324324	0.089378
DB00137	Xanthophyll	C40H56O2	2.326531	0.089632
DB01616	Alverine	C20H27N	2.333333	0.090387
DB06694	Xylometazoline	C16H24N2	2.333333	0.090387
DB06439	Tyloxapol	C51H80O6	2.335766	0.090648
DB00304	Desogestrel	C22H30O	2.339623	0.091049
DB01339	Vecuronium	C34H57N2O4	2.340206	0.091108
DB00711	Diethylcarbamazine	C10H21N3O	2.342857	0.091375
DB01338	Pipecuronium	C35H62N4O4	2.342857	0.091375
DB00159	Icosapent	C20H30O2	2.346154	0.091697
DB06710	Methyltestosterone	C20H30O2	2.346154	0.091697
DB00182	Amphetamine	C9H13N	2.347826	0.091857
DB01576	Dextroamphetamine	C9H13N	2.347826	0.091857
DB01586	Ursodeoxycholic acid	C24H40O4	2.352941	0.092329
DB06777	Chenodeoxycholic acid	C24H40O4	2.352941	0.092329
DB00230	Pregabalin	C8H17NO2	2.357143	0.092698
DB06718	Stanozolol	C21H32N2O	2.357143	0.092698
DB01359	Penbutolol	C18H29NO2	2.36	0.09294
DB01599	Probucol	C31H48O2S2	2.361446	0.093059
DB00728	Rocuronium	C32H53N2O4	2.362637	0.093156
DB00847	Cysteamine	C2H7NS	2.363636	0.093236
DB01036	Tolterodine	C22H31NO	2.363636	0.093236
DB00297	Bupivacaine	C18H28N2O	2.367347	0.093525
DB00464	Sodium Tetradecyl Sulfate	C14H30O4S	2.367347	0.093525
DB00624	Testosterone	C19H28O2	2.367347	0.093525
DB01002	Levobupivacaine	C18H28N2O	2.367347	0.093525
DB01429	Aprindine	C22H30N2	2.37037	0.09375
DB08924	Amfecloral	C11H12Cl3N	2.37037	0.09375
DB02300	Calcipotriol	C27H40O3	2.371429	0.093827
DB00608	Chloroquine	C18H26ClN3	2.375	0.094079
DB00652	Pentazocine	C19H27NO	2.375	0.094079
DB00396	Progesterone	C21H30O2	2.377358	0.094238
DB00470	Dronabinol	C21H30O2	2.377358	0.094238
DB00486	Nabilone	C24H36O3	2.380952	0.09447
DB01216	Finasteride	C23H36N2O2	2.380952	0.09447
DB01218	Halofantrine	C26H30Cl2F3NO	2.380952	0.09447
DB00285	Venlafaxine	C17H27NO2	2.382979	0.094595
DB00411	Carbachol	C6H14N2O2.ClH	2.384615	0.094694
DB00621	Oxandrolone	C19H30O3	2.384615	0.094694
DB00810	Biperiden	C21H29NO	2.384615	0.094694
DB00941	Hexafluronium	C36H42N2.C2H6	2.386364	0.094796
DB01037	Selegiline	C13H17N	2.387097	0.094837
DB00219	Oxyphenonium	C21H34NO3	2.389831	0.094989
DB01209	Dezocine	C16H23NO	2.390244	0.095011
DB00296	Ropivacaine	C17H26N2O	2.391304	0.095067
DB01244	Bepridil	C24H34N2O	2.393443	0.095177
DB00202	Succinylcholine	C14H30N2O4	2.4	0.095485
DB00379	Mexiletine	C11H17NO	2.4	0.095485
DB00514	Dextromethorphan	C18H25NO	2.4	0.095485
DB00523	Alitretinoin	C20H28O2	2.4	0.095485
DB00755	Tretinoin	C20H28O2	2.4	0.095485
DB00929	Misoprostol	C22H38O5	2.4	0.095485
DB00930	Colesevelam	C22H38O5	2.4	0.095485
DB00982	Isotretinoin	C20H28O2	2.4	0.095485
DB01407	Clenbuterol	C12H18Cl2N2O	2.4	0.095485
DB08808	Bupranolol	C14H22ClNO2	2.4	0.095485
DB00193	Tramadol	C16H25NO2	2.409091	0.095841
DB01255	Lisdexamfetamine	C15H25N3O	2.409091	0.095841
DB06700	Desvenlafaxine	C16H25NO2	2.409091	0.095841
DB00281	Lidocaine	C14H22N2O	2.410256	0.09588
DB00865	Benzphetamine	C17H21N	2.410256	0.09588
DB00332	Ipratropium bromide	C20H30NO3.BrH	2.410714	0.095895
DB00937	Diethylpropion	C13H19NO	2.411765	0.095929
DB01156	Bupropion	C13H18ClNO	2.411765	0.095929
DB00996	Gabapentin	C9H17NO2	2.413793	0.095991
DB01625	Isopropamide	C23H32N2O	2.413793	0.095991
DB01185	Fluoxymesterone	C20H29FO3	2.415094	0.096029
DB00645	Dyclonine	C18H27NO2	2.416667	0.096072
DB00726	Trimipramine	C20H26N2	2.416667	0.096072
DB00268	Ropinirole	C16H24N2O	2.418605	0.096121
DB00935	Oxymetazoline	C16H24N2O	2.418605	0.096121
DB00308	Ibutilide	C20H36N2O3S	2.419355	0.09614
DB00253	Medrysone	C22H32O3	2.421053	0.096178
DB01420	Testosterone Propionate	C22H32O3	2.421053	0.096178
DB05812	Abiraterone	C24H31NO	2.421053	0.096178
DB00857	Terbinafine	C21H25N	2.425532	0.096267
DB00896	Rimexolone	C24H34O3	2.42623	0.096279
DB00854	Levorphanol	C17H23NO	2.428571	0.096315
DB00195	Betaxolol	C18H29NO3	2.431373	0.09635
DB00367	Levonorgestrel	C21H28O2	2.431373	0.09635
DB00378	Dydrogesterone	C21H28O2	2.431373	0.09635
DB01091	Butenafine	C23H27N	2.431373	0.09635
DB01256	Retapamulin	C30H47NO4S	2.433735	0.096374
DB00504	Levallorphan	C19H25NO	2.434783	0.096382
DB00944	Demecarium	C32H52N4O4	2.434783	0.096382
DB01258	Aliskiren	C30H53N3O6	2.434783	0.096382
DB04835	Maraviroc	C29H41F2N5O	2.435897	0.09639
DB00354	Buclizine	C28H33ClN2	2.4375	0.096399
DB00866	Alprenolol	C15H23NO2	2.439024	0.096405
DB00283	Clemastine	C21H26ClNO	2.44	0.096408
DB00333	Methadone	C21H27NO	2.44	0.096408
DB01231	Diphenidol	C21H27NO	2.44	0.096408
DB00770	Alprostadil	C20H34O5	2.440678	0.096409
DB01046	Lubiprostone	C20H32F2O5	2.440678	0.096409
DB04575	Quinestrol	C25H32O2	2.440678	0.096409
DB00189	Ethchlorvynol	C7H9ClO	2.444444	0.096407
DB00458	Imipramine	C19H24N2	2.444444	0.096407
DB00612	Bisoprolol	C18H31NO4	2.444444	0.096407
DB00750	Prilocaine	C13H20N2O	2.444444	0.096407
DB00852	Pseudoephedrine	C10H15NO	2.444444	0.096407
DB01010	Edrophonium	C10H15NO	2.444444	0.096407
DB01019	Bethanechol	C7H16N2O2	2.444444	0.096407
DB01242	Clomipramine	C19H23ClN2	2.444444	0.096407
DB01364	Ephedrine	C10H15NO	2.444444	0.096407
DB06804	Nonoxynol-9	C33H60O10	2.446602	0.096399
DB02703	Fusidic Acid	C31H48O6	2.447059	0.096397
DB01057	Echothiophate	C9H23NO3PS	2.447368	0.096395
DB01122	Ambenonium	C28H40Cl2N4O2	2.447368	0.096395
DB06702	Fesoterodine	C26H37NO3	2.447761	0.096393
DB01611	Hydroxychloroquine	C18H26ClN3O	2.44898	0.096384
DB00961	Mepivacaine	C15H22N2O	2.45	0.096376
DB04896	Milnacipran	C15H22N2O	2.45	0.096376
DB08918	Levomilnacipran	C15H22N2O	2.45	0.096376
DB00654	Latanoprost	C26H40O5	2.450704	0.09637
DB01579	Phendimetrazine	C12H17NO	2.451613	0.096361
DB00611	Butorphanol	C21H29NO2	2.45283	0.096348
DB06713	Norelgestromin	C21H29NO2	2.45283	0.096348
DB00149	L-Leucine	C6H13NO2	2.454545	0.096326
DB00167	L-Isoleucine	C6H13NO2	2.454545	0.096326
DB00264	Metoprolol	C15H25NO3	2.454545	0.096326
DB00321	Amitriptyline	C20H23N	2.454545	0.096326
DB00513	Aminocaproic Acid	C6H13NO2	2.454545	0.096326
DB00780	Phenelzine	C8H12N2	2.454545	0.096326
DB00783	Estradiol	C18H24O2	2.454545	0.096326
DB00934	Maprotiline	C20H23N	2.454545	0.096326
DB06698	Betahistine	C8H12N2	2.454545	0.096326
DB01227	Levomethadyl Acetate	C23H31NO2	2.45614	0.096304
DB01433	Methadyl Acetate	C23H31NO2	2.45614	0.096304
DB00717	Norethindrone	C20H26O2	2.458333	0.096268
DB01012	Cinacalcet	C22H22F3N	2.458333	0.096268
DB01186	Pergolide	C19H26N2S	2.458333	0.096268
DB00184	Nicotine	C10H14N2	2.461538	0.096207
DB00294	Etonogestrel	C22H28O2	2.461538	0.096207
DB00302	Tranexamic Acid	C8H15NO2	2.461538	0.096207
DB00176	Fluvoxamine	C15H21F3N2O2	2.465116	0.096125
DB00925	Phenoxybenzamine	C18H22ClNO	2.465116	0.096125
DB01173	Orphenadrine	C18H23NO	2.465116	0.096125
DB00185	Cevimeline	C10H17NOS	2.466667	0.096085
DB01107	Methyprylon	C10H17NO2	2.466667	0.096085
DB01196	Estramustine	C23H31Cl2NO3	2.466667	0.096085
DB01550	Fenproporex	C12H16N2	2.466667	0.096085
DB00207	Azithromycin	C38H72N2O12	2.467742	0.096056
DB00429	Carboprost Tromethamine	C21H36O5.C4H11NO3	2.469136	0.096017
DB00641	Simvastatin	C25H38O5	2.470588	0.095974
DB08823	Spinosad	C42H67NO9	2.470588	0.095974
DB00291	Chlorambucil	C14H19Cl2NO2	2.473684	0.095874
DB00405	Dexbrompheniramine	C16H19BrN2	2.473684	0.095874
DB00835	Brompheniramine	C16H19BrN2	2.473684	0.095874
DB01035	Procainamide	C13H21N3O	2.473684	0.095874
DB01114	Chlorphenamine	C16H19ClN2	2.473684	0.095874
DB01620	Pheniramine	C16H20N2	2.473684	0.095874
DB00473	Hexylcaine	C16H23NO2	2.47619	0.095785
DB00752	Tranylcypromine	C9H11N	2.47619	0.095785
DB01151	Desipramine	C18H22N2	2.47619	0.095785
DB01176	Cyclizine	C18H22N2	2.47619	0.095785
DB08936	Chlorcyclizine	C18H21ClN2	2.47619	0.095785
DB00905	Bimatoprost	C25H37NO4	2.477612	0.095732
DB00938	Salmeterol	C25H37NO4	2.477612	0.095732
DB01126	Dutasteride	C27H30F6N2O2	2.477612	0.095732
DB06708	Lumefantrine	C30H32Cl3NO	2.477612	0.095732
DB08801	Dimetindene	C20H24N2	2.478261	0.095707
DB08824	Ioflupane I 123	C18H23FINO2	2.478261	0.095707
DB00091	Cyclosporine	C62H111N11O12	2.479592	0.095654
DB00677	Isoflurophate	C6H14FO3P	2.48	0.095637
DB00892	Oxybuprocaine	C17H28N2O3	2.48	0.095637
DB00921	Buprenorphine	C29H41NO4	2.48	0.095637
DB01626	Pargyline	C11H13N	2.48	0.095637
DB08834	Tauroursodeoxycholic acid	C26H45NO6S	2.481013	0.095595
DB00280	Disopyramide	C21H29N3O	2.481481	0.095576
DB00647	Dextropropoxyphene	C22H29NO2	2.481481	0.095576
DB00531	Cyclophosphamide	C7H15Cl2N2O2P	2.482759	0.095521
DB01103	Quinacrine	C23H30ClN3O	2.482759	0.095521
DB01181	Ifosfamide	C7H15Cl2N2O2P	2.482759	0.095521
DB00603	Medroxyprogesterone Acetate	C24H34O4	2.483871	0.095471
DB01050	Ibuprofen	C13H18O2	2.484848	0.095427
DB01104	Sertraline	C17H17Cl2N	2.486486	0.09535
DB08803	Tymazoline	C14H20N2O	2.486486	0.09535
DB01160	Dinoprost Tromethamine	C20H34O5.C4H11NO3	2.487179	0.095316
DB00344	Protriptyline	C19H21N	2.487805	0.095286
DB00540	Nortriptyline	C19H21N	2.487805	0.095286
DB00725	Homatropine Methylbromide	C17H24NO3.BrH	2.489362	0.095208
DB01357	Mestranol	C21H26O2	2.489796	0.095185
DB06730	Gestodene	C21H26O2	2.489796	0.095185
DB00986	Glycopyrrolate	C19H28NO3	2.490196	0.095165
DB00813	Fentanyl	C22H28N2O	2.490566	0.095145
DB08866	Estradiol valerate/Dienogest	C23H32O3.C20H25NO2	2.490566	0.095145
DB00917	Dinoprostone	C20H32O5	2.491228	0.09511
DB01062	Oxybutynin	C22H31NO3	2.491228	0.09511
DB01240	Epoprostenol	C20H32O5	2.491228	0.09511
DB00227	Lovastatin	C24H36O5	2.492308	0.095053
DB00123	L-Lysine	C6H14N2O2	2.5	0.094603
DB00217	Bethanidine	C10H15N3	2.5	0.094603
DB00236	Pipobroman	C10H16Br2N2O2	2.5	0.094603
DB00245	Benzatropine	C21H25NO	2.5	0.094603
DB00265	Crotamiton	C13H17NO	2.5	0.094603
DB00289	Atomoxetine	C17H21NO	2.5	0.094603
DB00397	Phenylpropanolamine	C9H13NO	2.5	0.094603
DB00406	Gentian Violet	C25H30N3	2.5	0.094603
DB00419	Miglustat	C10H21NO4	2.5	0.094603
DB00472	Fluoxetine	C17H18F3NO	2.5	0.094603
DB00648	Mitotane	C14H10Cl4	2.5	0.094603
DB00792	Tripelennamine	C16H21N3	2.5	0.094603
DB00830	Phenmetrazine	C11H15NO	2.5	0.094603
DB00954	Dirithromycin	C42H78N2O14	2.5	0.094603
DB00984	Nandrolone phenpropionate	C27H34O3	2.5	0.094603
DB00989	Rivastigmine	C14H22N2O2	2.5	0.094603
DB01075	Diphenhydramine	C17H21NO	2.5	0.094603
DB01084	Emedastine	C17H26N4O	2.5	0.094603
DB01146	Diphenylpyraline	C19H23NO	2.5	0.094603
DB01221	Ketamine	C13H16ClNO	2.5	0.094603
DB01237	Bromodiphenhydramine	C17H20BrNO	2.5	0.094603
DB01241	Gemfibrozil	C15H22O3	2.5	0.094603
DB01618	Molindone	C16H24N2O2	2.5	0.094603
DB04837	Clofedanol	C17H20ClNO	2.5	0.094603
DB04838	Cyclandelate	C17H24O3	2.5	0.094603
DB08800	Chloropyramine	C16H20ClN3	2.5	0.094603
DB08905	Formestane	C19H26O3	2.5	0.094603
DB00834	Mifepristone	C29H35NO2	2.507463	0.094106
DB00737	Meclizine	C25H27ClN2	2.509091	0.093989
DB00298	Dapiprazole	C19H27N5	2.509804	0.093937
DB00807	Proparacaine	C16H26N2O3	2.510638	0.093876
DB05271	Rotigotine	C19H25NOS	2.510638	0.093876
DB00427	Triprolidine	C19H22N2	2.511628	0.093802
DB01211	Clarithromycin	C38H69NO13	2.512397	0.093744
DB00454	Pethidine	C15H21NO2	2.512821	0.093711
DB06738	Ketobemidone	C15H21NO2	2.512821	0.093711
DB01168	Procarbazine	C12H19N3O	2.514286	0.093598
DB08819	Tafluprost	C25H34F2O5	2.515152	0.09353
DB00337	Pimecrolimus	C43H68ClNO11	2.516129	0.093452
DB00374	Treprostinil	C23H34O5	2.516129	0.093452
DB00413	Pramipexole	C10H17N3S	2.516129	0.093452
DB00633	Dexmedetomidine	C13H16N2	2.516129	0.093452
DB00957	Norgestimate	C23H31NO3	2.517241	0.093362
DB00307	Bexarotene	C24H28O2	2.518519	0.093257
DB00527	Cinchocaine	C20H29N3O2	2.518519	0.093257
DB00198	Oseltamivir	C16H28N2O4	2.52	0.093133
DB00731	Nateglinide	C19H27NO3	2.52	0.093133
DB04844	Tetrabenazine	C19H27NO3	2.52	0.093133
DB00377	Palonosetron	C19H24N2O	2.521739	0.092985
DB00392	Ethopropazine	C19H24N2S	2.521739	0.092985
DB00977	Ethinyl Estradiol	C20H24O2	2.521739	0.092985
DB00979	Cyclopentolate	C17H25NO3	2.521739	0.092985
DB00990	Exemestane	C20H24O2	2.521739	0.092985
DB01210	Levobunolol	C17H25NO3	2.521739	0.092985
DB00358	Mefloquine	C17H16F6N2O	2.52381	0.092804
DB00366	Doxylamine	C17H22N2O	2.52381	0.092804
DB00395	Carisoprodol	C12H24N2O4	2.52381	0.092804
DB00655	Estrone	C18H22O2	2.52381	0.092804
DB00924	Cyclobenzaprine	C20H21N	2.52381	0.092804
DB01233	Metoclopramide	C14H22ClN3O2	2.52381	0.092804
DB01580	Oxprenolol	C15H23NO3	2.52381	0.092804
DB00199	Erythromycin	C37H67NO13	2.525424	0.09266
DB00161	L-Valine	C5H11NO2	2.526316	0.092579
DB00221	Isoetarine	C13H21NO3	2.526316	0.092579
DB00539	Toremifene	C26H28ClNO	2.526316	0.092579
DB00675	Tamoxifen	C26H29NO	2.526316	0.092579
DB00875	Flupentixol	C23H27F3N2OS	2.526316	0.092579
DB00882	Clomifene	C26H28ClNO	2.526316	0.092579
DB01001	Salbutamol	C13H21NO3	2.526316	0.092579
DB01395	Drospirenone	C24H30O3	2.526316	0.092579
DB01612	Amyl Nitrite	C5H11NO2	2.526316	0.092579
DB00557	Hydroxyzine	C21H27ClN2O2	2.528302	0.092395
DB00226	Guanadrel	C10H19N3O2	2.529412	0.092291
DB01203	Nadolol	C17H27NO4	2.530612	0.092176
DB01214	Metipranolol	C17H27NO4	2.530612	0.092176
DB00340	Metixene	C20H23NS	2.533333	0.091911
DB00769	Hydrocortamate	C27H41NO6	2.533333	0.091911
DB00823	Ethynodiol	C24H32O4	2.533333	0.091911
DB01056	Tocainide	C11H16N2O	2.533333	0.091911
DB01190	Clindamycin	C18H33ClN2O5S	2.533333	0.091911
DB04573	Estriol	C18H24O3	2.533333	0.091911
DB00661	Verapamil	C27H38N2O4	2.535211	0.091723
DB00324	Fluorometholone	C22H29FO4	2.535714	0.091673
DB00547	Desoximetasone	C22H29FO4	2.535714	0.091673
DB00568	Cinnarizine	C26H28N2	2.535714	0.091673
DB00764	Mometasone	C22H28Cl2O4	2.535714	0.091673
DB00838	Clocortolone	C22H28ClFO4	2.535714	0.091673
DB04841	Flunarizine	C26H26F2N2	2.535714	0.091673
DB08873	Boceprevir	C27H45N5O5	2.536585	0.091584
DB00778	Roxithromycin	C41H76N2O15	2.537313	0.091509
DB00583	L-Carnitine	C7H15NO3	2.538462	0.09139
DB00831	Trifluoperazine	C21H24F3N3S	2.538462	0.09139
DB01367	Rasagiline	C12H13N	2.538462	0.09139
DB01406	Danazol	C22H27NO2	2.538462	0.09139
DB00721	Procaine	C13H20N2O2	2.540541	0.09117
DB01042	Melphalan	C13H18Cl2N2O2	2.540541	0.09117
DB01161	Chloroprocaine	C13H19ClN2O2	2.540541	0.09117
DB00877	Sirolimus	C51H79NO13	2.541667	0.091049
DB01195	Flecainide	C17H20F6N2O3	2.541667	0.091049
DB00248	Cabergoline	C26H37N5O2	2.542857	0.09092
DB00287	Travoprost	C26H35F3O6	2.542857	0.09092
DB01400	Neostigmine	C12H19N2O2	2.542857	0.09092
DB01590	Everolimus	C53H83NO14	2.543046	0.090899
DB00782	Propantheline	C23H30NO3	2.54386	0.09081
DB00488	Altretamine	C9H18N6	2.545455	0.090632
DB00719	Azatadine	C20H22N2	2.545455	0.090632
DB04845	Ixabepilone	C27H42N2O5S	2.545455	0.090632
DB06691	Mepyramine	C17H23N3O	2.545455	0.090632
DB01108	Trilostane	C20H27NO3	2.54902	0.090226
DB01109	Heparin	C20H27NO3	2.54902	0.090226
DB00571	Propranolol	C16H21NO2	2.55	0.090111
DB00980	Ramelteon	C16H21NO2	2.55	0.090111
DB01087	Primaquine	C15H21N3O	2.55	0.090111
DB06148	Mianserin	C18H20N2	2.55	0.090111
DB00561	Doxapram	C24H30N2O2	2.551724	0.089908
DB00790	Perindopril	C19H32N2O5	2.551724	0.089908
DB00798	Gentamicin	C21H43N5O7	2.552632	0.0898
DB00192	Indecainide	C20H24N2O	2.553191	0.089733
DB04876	Vildagliptin	C17H25N3O2	2.553191	0.089733
DB06697	Artemether	C16H26O5	2.553191	0.089733
DB00422	Methylphenidate	C14H19NO2	2.555556	0.089445
DB00864	Tacrolimus	C44H69NO12	2.555556	0.089445
DB00913	Anileridine	C22H28N2O2	2.555556	0.089445
DB01228	Encainide	C22H28N2O2	2.555556	0.089445
DB06701	Dexmethylphenidate	C14H19NO2	2.555556	0.089445
DB00410	Mupirocin	C26H44O9	2.556962	0.089271
DB00434	Cyproheptadine	C21H21N	2.55814	0.089123
DB00508	Triflupromazine	C18H19F3N2S	2.55814	0.089123
DB00735	Naftifine	C21H21N	2.55814	0.089123
DB01246	Alimemazine	C18H22N2S	2.55814	0.089123
DB00459	Acitretin	C21H26O3	2.56	0.088887
DB01426	Ajmaline	C20H26N2O2	2.56	0.088887
DB00351	Megestrol acetate	C23H30O4	2.561404	0.088707
DB00708	Sufentanil	C22H30N2O2S	2.561404	0.088707
DB00596	Halobetasol Propionate	C25H31ClF2O5	2.5625	0.088564
DB01013	Clobetasol propionate	C25H32ClFO5	2.5625	0.088564
DB01188	Ciclopirox	C12H17NO2	2.5625	0.088564
DB00663	Flumethasone Pivalate	C27H36F2O6	2.56338	0.088449
DB00748	Carbinoxamine	C16H19ClN2O	2.564103	0.088354
DB01619	Phenindamine	C19H19N	2.564103	0.088354
DB00220	Nelfinavir	C32H45N3O4S	2.564706	0.088274
DB00492	Fosinopril	C30H46NO7P	2.564706	0.088274
DB00187	Esmolol	C16H25NO4	2.565217	0.088206
DB00894	Testolactone	C19H24O3	2.565217	0.088206
DB00383	Oxyphencyclimine	C20H28N2O3	2.566038	0.088096
DB01118	Amiodarone	C25H29I2NO3	2.566667	0.088011
DB00836	Loperamide	C29H33ClN2O2	2.567164	0.087944
DB00868	Benzonatate	C30H53NO11	2.568421	0.087773
DB00129	L-Ornithine	C5H12N2O2	2.571429	0.087357
DB00433	Prochlorperazine	C20H24ClN3S	2.571429	0.087357
DB00502	Haloperidol	C21H23ClFNO2	2.571429	0.087357
DB00623	Fluphenazine	C22H26F3N3OS	2.571429	0.087357
DB00687	Fludrocortisone	C21H29FO5	2.571429	0.087357
DB00741	Hydrocortisone	C21H30O5	2.571429	0.087357
DB00871	Terbutaline	C12H19NO3	2.571429	0.087357
DB01142	Doxepin	C19H21NO	2.571429	0.087357
DB05266	Ibudilast	C14H18N2O	2.571429	0.087357
DB06287	Temsirolimus	C56H87NO16	2.575	0.08685
DB01088	Iloprost	C30H38O5	2.575342	0.0868
DB00175	Pravastatin	C23H36O7	2.575758	0.08674
DB00775	Tirofiban	C22H36N2O5S	2.575758	0.08674
DB04842	Fluspirilene	C29H31F2N3O	2.575758	0.08674
DB00490	Buspirone	C21H31N5O2	2.576271	0.086666
DB00786	Marimastat	C15H29N3O5	2.576923	0.086571
DB01182	Propafenone	C21H27NO3	2.576923	0.086571
DB01193	Acebutolol	C18H28N2O4	2.576923	0.086571
DB00409	Remoxipride	C16H23BrN2O3	2.577778	0.086446
DB00521	Carteolol	C16H24N2O3	2.577778	0.086446
DB01410	Ciclesonide	C32H44O7	2.578313	0.086367
DB04855	Dronedarone	C31H44N2O5S	2.578313	0.086367
DB00950	Fexofenadine	C32H39NO4	2.578947	0.086274
DB00960	Pindolol	C14H20N2O2	2.578947	0.086274
DB00912	Repaglinide	C27H36N2O4	2.57971	0.08616
DB00602	Ivermectin	C48H74O14.C47H72O14	2.579926	0.086128
DB01206	Lomustine	C9H16ClN3O2	2.580645	0.086021
DB00797	Tolazoline	C10H12N2	2.583333	0.085614
DB01252	Mitiglinide	C19H25NO3	2.583333	0.085614
DB06335	Saxagliptin	C18H25N3O2	2.583333	0.085614
DB00335	Atenolol	C14H22N2O3	2.585366	0.085301
DB00967	Desloratadine	C19H19ClN2	2.585366	0.085301
DB01297	Practolol	C14H22N2O3	2.585366	0.085301
DB04839	Cyproterone acetate	C24H29ClO4	2.586207	0.085171
DB00272	Betazole	C5H9N3	2.588235	0.084853
DB00589	Lisuride	C20H26N4O	2.588235	0.084853
DB00679	Thioridazine	C21H26N2S2	2.588235	0.084853
DB00421	Spironolactone	C24H32O4S	2.590164	0.084546
DB01627	Lincomycin	C18H34N2O6S	2.590164	0.084546
DB00424	Hyoscyamine	C17H23NO3	2.590909	0.084427
DB00572	Atropine	C17H23NO3	2.590909	0.084427
DB00462	Methylscopolamine bromide	C18H24NO4.BrH	2.591837	0.084277
DB00803	Colistin	C52H98N16O13	2.592179	0.084222
DB00449	Dipivefrin	C19H29NO5	2.592593	0.084155
DB00209	Trospium	C25H30NO3	2.59322	0.084053
DB01396	Digitoxin	C41H64O13	2.59322	0.084053
DB00846	Flurandrenolide	C24H33FO6	2.59375	0.083966
DB00955	Netilmicin	C21H41N5O7	2.594595	0.083827
DB01291	Pirbuterol	C12H20N2O3	2.594595	0.083827
DB00212	Remikiren	C33H50N4O6S	2.595745	0.083637
DB00889	Granisetron	C18H24N4O	2.595745	0.083637
DB01058	Praziquantel	C19H24N2O2	2.595745	0.083637
DB01403	Methotrimeprazine	C19H24N2OS	2.595745	0.083637
DB00223	Diflorasone	C22H28F2O5	2.596491	0.083513
DB00240	Alclometasone	C22H29ClO5	2.596491	0.083513
DB00443	Betamethasone	C22H29FO5	2.596491	0.083513
DB00843	Donepezil	C24H29NO3	2.596491	0.083513
DB00959	Methylprednisolone	C22H30O5	2.596491	0.083513
DB01234	Dexamethasone	C22H29FO5	2.596491	0.083513
DB01238	Aripiprazole	C23H27Cl2N3O2	2.596491	0.083513
DB01384	Paramethasone	C22H29FO5	2.596491	0.083513
DB06207	Silodosin	C25H32F3N3O4	2.597015	0.083426
DB00746	Deferoxamine	C25H48N6O8	2.597701	0.083311
DB08827	Lomitapide	C39H37F6N3O2	2.597701	0.083311
DB00255	Diethylstilbestrol	C18H20O2	2.6	0.082923
DB00331	Metformin	C4H11N5	2.6	0.082923
DB00420	Promazine	C17H20N2S	2.6	0.082923
DB00477	Chlorpromazine	C17H19ClN2S	2.6	0.082923
DB00690	Flurazepam	C21H23ClFN3O	2.6	0.082923
DB01069	Promethazine	C17H20N2S	2.6	0.082923
DB01080	Vigabatrin	C6H11NO2	2.6	0.082923
DB01093	Dimethyl sulfoxide	C2H6OS	2.6	0.082923
DB01106	Levocabastine	C26H29FN2O2	2.6	0.082923
DB02187	Equilin	C18H20O2	2.6	0.082923
DB06751	Drotaverine	C24H31NO4	2.6	0.082923
DB01100	Pimozide	C28H29F2N3O	2.603175	0.082377
DB00247	Methysergide	C21H27N3O2	2.603774	0.082273
DB00850	Perphenazine	C21H26ClN3OS	2.603774	0.082273
DB08806	Roxatidine acetate	C19H28N2O4	2.603774	0.082273
DB08889	Carfilzomib	C40H57N5O7	2.605505	0.08197
DB01131	Proguanil	C11H16ClN5	2.606061	0.081872
DB00940	Methantheline	C21H26NO3	2.607843	0.081556
DB04843	Mepenzolate	C21H26NO3	2.607843	0.081556
DB00224	Indinavir	C36H47N5O4	2.608696	0.081403
DB00822	Disulfiram	C10H20N2S4	2.611111	0.080968
DB08871	Eribulin	C40H59NO11	2.612613	0.080694
DB01321	Josamycin	C42H69NO15	2.614173	0.080406
DB00370	Mirtazapine	C17H19N3	2.615385	0.080182
DB00519	Trandolapril	C24H34N2O5	2.615385	0.080182
DB00588	Fluticasone Propionate	C25H31F3O5S	2.615385	0.080182
DB00616	Candoxatril	C29H41NO7	2.615385	0.080182
DB00637	Astemizole	C28H31FN4O	2.615385	0.080182
DB01149	Nefazodone	C25H32ClN5O2	2.615385	0.080182
DB01202	Levetiracetam	C8H14N2O2	2.615385	0.080182
DB01222	Budesonide	C25H34O6	2.615385	0.080182
DB01239	Chlorprothixene	C18H18ClNS	2.615385	0.080182
DB01295	Bevantolol	C20H27NO4	2.615385	0.080182
DB04840	Debrisoquin	C10H13N3	2.615385	0.080182
DB05013	Ingenol Mebutate	C25H34O6	2.615385	0.080182
DB08799	Antazoline	C17H19N3	2.615385	0.080182
DB01601	Lopinavir	C37H48N4O5	2.617021	0.079876
DB00511	Acetyldigitoxin	C43H66O14	2.617886	0.079713
DB00976	Telithromycin	C43H65N5O10	2.617886	0.079713
DB08815	Lurasidone	C28H36N4O2S	2.619718	0.079366
DB00548	Azelaic Acid	C9H16O4	2.62069	0.07918
DB00390	Digoxin	C41H64O14	2.621849	0.078958
DB00215	Citalopram	C20H21FN2O	2.622222	0.078886
DB00841	Dobutamine	C18H23NO3	2.622222	0.078886
DB01071	Mequitazine	C20H22N2S	2.622222	0.078886
DB01175	Escitalopram	C20H21FN2O	2.622222	0.078886
DB01551	Dihydrocodeine	C18H23NO3	2.622222	0.078886
DB00781	Polymyxin B Sulfate	C56H98N16O13	2.622951	0.078745
DB00243	Ranolazine	C24H33N3O4	2.625	0.078346
DB00468	Quinine	C20H24N2O2	2.625	0.078346
DB00723	Methoxamine	C11H17NO3	2.625	0.078346
DB00777	Propiomazine	C20H24N2OS	2.625	0.078346
DB00816	Orciprenaline	C11H17NO3	2.625	0.078346
DB00908	Quinidine	C20H24N2O2	2.625	0.078346
DB00918	Almotriptan	C17H25N3O2S	2.625	0.078346
DB00952	Naratriptan	C17H25N3O2S	2.625	0.078346
DB01064	Isoprenaline	C11H17NO3	2.625	0.078346
DB04967	Lucanthone	C20H24N2OS	2.625	0.078346
DB06770	Benzyl alcohol	C7H8O	2.625	0.078346
DB00972	Azelastine	C22H24ClN3O	2.627451	0.077863
DB05521	Telaprevir	C36H53N7O6	2.627451	0.077863
DB01171	Moclobemide	C13H17ClN2O2	2.628571	0.07764
DB01361	Troleandomycin	C41H67NO15	2.629032	0.077548
DB00860	Prednisolone	C21H28O5	2.62963	0.077428
DB00873	Loteprednol	C21H27ClO5	2.62963	0.077428
DB00394	Beclomethasone	C28H37ClO7	2.630137	0.077326
DB00975	Dipyridamole	C24H40N8O4	2.631579	0.077036
DB06144	Sertindole	C24H26ClFN4O	2.631579	0.077036
DB00732	Atracurium	C53H72N2O12	2.633094	0.076728
DB00902	Methdilazine	C18H20N2S	2.634146	0.076513
DB00981	Physostigmine	C15H21N3O2	2.634146	0.076513
DB00771	Clidinium	C22H26NO3	2.634615	0.076416
DB04877	Voacamine	C43H52N4O5	2.634615	0.076416
DB06274	Alvimopan	C25H32N2O4	2.634921	0.076354
DB00805	Minaprine	C17H22N4O	2.636364	0.076056
DB01081	Diphenoxylate	C30H32N2O2	2.636364	0.076056
DB01226	Mivacurium	C58H80N2O14	2.636364	0.076056
DB06704	Iobenguane	C8H10IN3	2.636364	0.076056
DB00613	Amodiaquine	C20H22ClN3O	2.638298	0.075653
DB00353	Methylergometrine	C20H25N3O2	2.64	0.075296
DB00388	Phenylephrine	C9H13NO2	2.64	0.075296
DB00610	Metaraminol	C9H13NO2	2.64	0.075296
DB01031	Ethinamate	C9H13NO2	2.64	0.075296
DB04938	Ospemifene	C24H23ClO2	2.64	0.075296
DB00844	Nalbuphine	C21H27NO4	2.641509	0.074976
DB00520	Caspofungin	C52H88N10O15	2.642424	0.074782
DB00646	Nystatin	C47H75NO17	2.642857	0.074689
DB01268	Sunitinib	C22H27FN4O2	2.642857	0.074689
DB04948	Lofexidine	C11H12Cl2N2O	2.642857	0.074689
DB08807	Bopindolol	C23H28N2O3	2.642857	0.074689
DB00178	Ramipril	C23H32N2O5	2.645161	0.074195
DB00180	Flunisolide	C24H31FO6	2.645161	0.074195
DB00208	Ticlopidine	C14H14ClNS	2.645161	0.074195
DB00496	Darifenacin	C28H30N2O2	2.645161	0.074195
DB00591	Fluocinolone Acetonide	C24H30F2O6	2.645161	0.074195
DB00636	Clofibrate	C12H15ClO3	2.645161	0.074195
DB00802	Alfentanil	C21H32N6O3	2.645161	0.074195
DB01085	Pilocarpine	C11H16N2O2	2.645161	0.074195
DB01260	Desonide	C24H32O6	2.645161	0.074195
DB08842	Acetylcarnitine	C9H17NO4	2.645161	0.074195
DB01336	Metocurine	C40H48N2O6	2.645833	0.074049
DB01232	Saquinavir	C38H50N6O5	2.646465	0.073913
DB00312	Pentobarbital	C11H18N2O3	2.647059	0.073783
DB00599	Thiopental	C11H18N2O2S	2.647059	0.073783
DB01116	Trimethaphan	C22H25N2OS	2.647059	0.073783
DB01351	Amobarbital	C11H18N2O3	2.647059	0.073783
DB01424	Aminophenazone	C13H17N3O	2.647059	0.073783
DB01366	Procaterol	C16H22N2O3	2.651163	0.072882
DB00234	Reboxetine	C19H23NO3	2.652174	0.072657
DB01466	Ethylmorphine	C19H23NO3	2.652174	0.072657
DB00341	Cetirizine	C21H25ClN2O3	2.653846	0.072284
DB00933	Mesoridazine	C21H26N2OS2	2.653846	0.072284
DB01392	Yohimbine	C21H26N2O3	2.653846	0.072284
DB04890	Bepotastine	C21H25ClN2O3	2.653846	0.072284
DB01408	Bambuterol	C18H29N3O5	2.654545	0.072126
DB01063	Acetophenazine	C23H29N3O2S	2.655172	0.071985
DB00604	Cisapride	C23H29ClFN3O4	2.655738	0.071858
DB00878	Chlorhexidine	C22H30Cl2N10	2.65625	0.071742
DB01430	Almitrine	C26H29F2N7	2.65625	0.071742
DB06781	Difluprednate	C27H34F2O7	2.657143	0.071539
DB00315	Zolmitriptan	C16H21N3O2	2.666667	0.06933
DB00363	Clozapine	C18H19ClN4	2.666667	0.06933
DB00371	Meprobamate	C9H18N2O4	2.666667	0.06933
DB00373	Timolol	C13H24N4O3S	2.666667	0.06933
DB00461	Nabumetone	C15H16O2	2.666667	0.06933
DB00536	Guanidine	CH5N3	2.666667	0.06933
DB00593	Ethosuximide	C7H11NO2	2.666667	0.06933
DB00598	Labetalol	C19H24N2O3	2.666667	0.06933
DB00639	Butoconazole	C19H17Cl3N2S	2.666667	0.06933
DB00674	Galantamine	C17H21NO3	2.666667	0.06933
DB00681	Amphotericin B	C47H73NO17	2.666667	0.06933
DB00722	Lisinopril	C21H31N3O5	2.666667	0.06933
DB00734	Risperidone	C23H27FN4O2	2.666667	0.06933
DB00749	Etodolac	C17H21NO3	2.666667	0.06933
DB00867	Ritodrine	C17H21NO3	2.666667	0.06933
DB00914	Phenformin	C10H15N5	2.666667	0.06933
DB00953	Rizatriptan	C15H19N5	2.666667	0.06933
DB01034	Cerulenin	C12H17NO3	2.666667	0.06933
DB01166	Cilostazol	C20H27N5O2	2.666667	0.06933
DB01213	Fomepizole	C4H6N2	2.666667	0.06933
DB01605	Pivmecillinam	C21H33N3O5S	2.666667	0.06933
DB01614	Acepromazine	C19H22N2OS	2.666667	0.06933
DB01615	Aceprometazine	C19H22N2OS	2.666667	0.06933
DB02546	Vorinostat	C14H20N2O3	2.666667	0.06933
DB04861	Nebivolol	C22H25F2NO4	2.666667	0.06933
DB04942	Tamibarotene	C22H25NO3	2.666667	0.06933
DB05039	Indacaterol	C24H28N2O3	2.666667	0.06933
DB05265	Ecabet	C20H28O5S	2.666667	0.06933
DB06711	Naphazoline	C14H14N2	2.666667	0.06933
DB08802	Isothipendyl	C16H19N3S	2.666667	0.06933
DB08820	Ivacaftor	C24H28N2O3	2.666667	0.06933
DB00309	Vindesine	C43H55N5O7	2.672727	0.06788
DB00471	Montelukast	C35H36ClNO3S	2.675325	0.067248
DB08909	Glycerol Phenylbutyrate	C33H38O6	2.675325	0.067248
DB00288	Amcinonide	C28H35FO7	2.676056	0.067069
DB08903	Bedaquiline	C32H31BrN2O2	2.676471	0.066967
DB01621	Pipotiazine	C24H33N3O3S2	2.676923	0.066856
DB00210	Adapalene	C28H28O3	2.677966	0.066599
DB01380	Cortisone acetate	C23H30O6	2.677966	0.066599
DB08810	Cinitapride	C21H30N4O4	2.677966	0.066599
DB00216	Eletriptan	C22H26N2O2S	2.679245	0.066283
DB01072	Atazanavir	C38H52N6O7	2.679612	0.066192
DB00455	Loratadine	C22H23ClN2O2	2.68	0.066095
DB00906	Tiagabine	C20H25NO2S2	2.68	0.066095
DB01482	Fenethylline	C18H23N5O2.ClH	2.68	0.066095
DB01253	Ergonovine	C19H23N3O2	2.680851	0.065883
DB00179	Masoprocol	C18H22O4	2.681818	0.065641
DB00425	Zolpidem	C19H21N3O	2.681818	0.065641
DB06766	Alcaftadine	C19H21N3O	2.681818	0.065641
DB00669	Sumatriptan	C14H21N3O2S	2.682927	0.065363
DB00809	Tropicamide	C17H20N2O2	2.682927	0.065363
DB01096	Oxamniquine	C14H21N3O3	2.682927	0.065363
DB00489	Sotalol	C12H20N2O3S	2.684211	0.06504
DB00890	Dienestrol	C18H18O2	2.684211	0.06504
DB01135	Doxacurium chloride	C56H78N2O16	2.684211	0.06504
DB08874	Fidaxomicin	C52H74Cl2O18	2.684932	0.064858
DB00418	Secobarbital	C12H18N2O3	2.685714	0.064659
DB00998	Frovatriptan	C14H17N3O	2.685714	0.064659
DB01078	Deslanoside	C47H74O19	2.685714	0.064659
DB01154	Thiamylal	C12H18N2O2S	2.685714	0.064659
DB06594	Agomelatine	C15H17NO2	2.685714	0.064659
DB00251	Terconazole	C26H31Cl2N5O3	2.686567	0.064442
DB01047	Fluocinonide	C26H32F2O7	2.686567	0.064442
DB01340	Cilazapril	C22H31N3O5	2.688525	0.063942
DB01303	Oxtriphylline	C7H8N4O2.C5H14NO	2.690476	0.06344
DB00584	Enalapril	C20H28N2O5	2.690909	0.063328
DB00620	Triamcinolone	C21H27FO6	2.690909	0.063328
DB00899	Remifentanil	C20H28N2O5	2.690909	0.063328
DB00125	L-Arginine	C6H14N4O2	2.692308	0.062966
DB00166	Lipoic Acid	C8H14O2S2	2.692308	0.062966
DB00181	Baclofen	C10H12ClNO2	2.692308	0.062966
DB00635	Prednisone	C21H26O5	2.692308	0.062966
DB06288	Amisulpride	C17H27N3O4S	2.692308	0.062966
DB00738	Pentamidine	C19H24N4O2	2.693878	0.062557
DB00575	Clonidine	C9H9Cl2N3	2.695652	0.062092
DB01102	Arbutamine	C18H23NO4	2.695652	0.062092
DB04572	Thiotepa	C6H12N3PS	2.695652	0.062092
DB04898	Ximelagatran	C24H35N5O5	2.695652	0.062092
DB04930	Permethrin	C21H20Cl2O3	2.695652	0.062092
DB00318	Codeine	C18H21NO3	2.697674	0.061559
DB00956	Hydrocodone	C18H21NO3	2.697674	0.061559
DB01261	Sitagliptin	C16H15F6N5O	2.697674	0.061559
DB01200	Bromocriptine	C32H40BrN5O5	2.698795	0.061262
DB00615	Rifabutin	C46H62N4O11	2.699187	0.061158
