# Supplementary material for: Virtual screen for repurposing approved and experimental drugs for candidate inhibitors of EBOLA virus infection
Source: F1000Res. 2015 Feb 2;4:34. [Version 1] doi: 10.12688/f1000research.6110.1 (PMC4329668; doi:10.12688/f1000research.6110.1)
Supplement: Experimental drugs selected as candidate for treatment of EVD — AQVN: average quasivalence number; EIIP: electron-ion interaction potential [file f1000research-4-6544-s0002.tgz › 7d3221ef-5048-402c-9504-a978b4ba89cb_Dataset3.tab]

Database ID	Generic Name	Formula	AQVN	EIIP [Ry]
DB03860	N-Butyl-11-[(7r,8r,9s,13s,14s,17s)-3,17-Dihydroxy-13-Methyl-7,8,9,11,12,13,14,15,16,17-Decahydro-6h-Cyclopenta[a]Phenanthren-7-Yl]-N-Methylundecanamide	C34H55NO3	2.301075	0.086444
DB06926	(9Z,11E,13S)-13-hydroxyoctadeca-9,11-dienoic acid	C18H32O3	2.301887	0.086554
DB07302	(9S,10E,12Z)-9-hydroxyoctadeca-10,12-dienoic acid	C18H32O3	2.301887	0.086554
DB07895	ALPHA-HYDROXYFARNESYLPHOSPHONIC ACID	C15H33O4P	2.301887	0.086554
DB03429	Cardiolipin	C81H158O17P2	2.302326	0.086613
DB04677	N-METHYL-N-[(1R)-1-METHYL-2-PHENYLETHYL]PROP-2-EN-1-AMINE	C13H19N	2.30303	0.086708
DB08421	PIPERIDINE-2-CARBOXYLIC ACID TERT-BUTYLAMIDE	C10H20N2O	2.30303	0.086708
DB03690	(Z,Z)-4-Hydroxy-N,N,N-Trimethyl-10-Oxo-7-[(1-Oxo-9-Octadecenyl)Oxy]-3,5,9-Trioxa-4-Phosphaheptacos-18-En-1-Aminium-4-Oxide	C44H84NO8P	2.304348	0.086885
DB04039	3-Oxo-Pentadecanoic Acid	C15H28O3	2.304348	0.086885
DB01527	Clortermine	C10H14ClN	2.307692	0.087326
DB01556	Chlorphentermine	C10H14ClN	2.307692	0.087326
DB01949	2-Amino-N,3,3-Trimethylbutanamide	C7H16N2O	2.307692	0.087326
DB02871	3-Butylthiolane 1-Oxide	C8H16OS	2.307692	0.087326
DB02972	1-Benzyl-(R)-Propylamine	C10H15N	2.307692	0.087326
DB03704	12-Hydroxydodecanoic Acid	C12H24O3	2.307692	0.087326
DB03711	6-Hydroxy-6-Methyl-Heptan-3-One	C8H16O2	2.307692	0.087326
DB04311	4-Phenylbutylamine	C10H15N	2.307692	0.087326
DB04519	Caprylic acid	C8H16O2	2.307692	0.087326
DB04592	3-Bromo-3-buten-1-ol	C4H7BrO	2.307692	0.087326
DB07930	(3R)-3-HYDROXYDODECANOIC ACID	C12H24O3	2.307692	0.087326
DB01524	5-Androstenediol	C19H30O2	2.313725	0.088098
DB01526	4-Androstenediol	C19H30O2	2.313725	0.088098
DB02854	Aetiocholanolone	C19H30O2	2.313725	0.088098
DB02901	Dihydrotestosterone	C19H30O2	2.313725	0.088098
DB07447	5-beta-DIHYDROTESTOSTERONE	C19H30O2	2.313725	0.088098
DB07542	5-AMINO-6-CYCLOHEXYL-4-HYDROXY-2-ISOBUTYL-HEXANOIC ACID	C16H31NO3	2.313725	0.088098
DB01728	3-[Aminoethylphosphoryl]-[1,2-Di-Palmitoyl]-Sn-Glycerol	C37H74NO8P	2.31405	0.088139
DB03917	N-Ethyl Retinamide	C22H33NO	2.315789	0.088355
DB02306	Palmitoyl-Linoleoyl Phosphatidylcholine	C42H80NO8P	2.318182	0.088648
DB01742	(3r)-1-Acetyl-3-Methylpiperidine	C8H15NO	2.32	0.088868
DB04026	Pseudotropine	C8H15NO	2.32	0.088868
DB03451	1alpha,25-Dihydroxyl-20-Epi-22-Oxa-24,26,27-Trihomovitamin D3	C29H48O4	2.320988	0.088986
DB08474	3-(CARBOXYAMIDE(2-CARBOXYAMIDE-2-TERTBUTYLETHYL))PENTAN	C13H26N2O2	2.325581	0.089523
DB01471	Bolasterone	C21H32O2	2.327273	0.089716
DB01564	Calusterone	C21H32O2	2.327273	0.089716
DB02789	Pregnenolone	C21H32O2	2.327273	0.089716
DB04233	(Hydroxyethyloxy)Tri(Ethyloxy)Octane	C16H34O5	2.327273	0.089716
DB07557	(5BETA)-PREGNANE-3,20-DIONE	C21H32O2	2.327273	0.089716
DB08342	S-PALMITOYL-L-CYSTEINE	C19H37NO3S	2.327869	0.089784
DB04258	Seocalcitol	C30H46O3	2.329114	0.089924
DB01506	1-Phenylcyclohexylamine	C12H17N	2.333333	0.090387
DB01722	Ethylbenzene	C8H10	2.333333	0.090387
DB01884	2-Amino-3-Methyl-1-Pyrrolidin-1-Yl-Butan-1-One	C9H18N2O	2.333333	0.090387
DB02408	(3s)-3-Amino-1-(Cyclopropylamino)Heptane-2,2-Diol	C10H22N2O2	2.333333	0.090387
DB02664	1-Butane Boronic Acid	C4H11BO2	2.333333	0.090387
DB03029	Ortho-Xylene	C8H10	2.333333	0.090387
DB03463	Para-Xylene	C8H10	2.333333	0.090387
DB04050	N-Propyl Isocyanide	C4H7N	2.333333	0.090387
DB04577	1-(1-phenylcyclopentyl)methylamine	C12H17N	2.333333	0.090387
DB07110	4-(4-FLUOROBENZYL)PIPERIDINE	C12H16FN	2.333333	0.090387
DB07581	5-AMINO-6-CYCLOHEXYL-4-HYDROXY-2-ISOPROPYL-HEXANOIC ACID	C15H29NO3	2.333333	0.090387
DB07681	DODECANESULFONATE ION	C12H26O3S	2.333333	0.090387
DB08171	11-MERCAPTOUNDECANOIC ACID	C11H22O2S	2.333333	0.090387
DB08684	O-DECYL HYDROGEN THIOCARBONATE	C11H22O2S	2.333333	0.090387
DB07530	(1R,3R)-5-[(2E)-3-{(1S,3R)-2,2,3-trimethyl-3-[6,6,6-trifluoro-5-hydroxy-5-(trifluoromethyl)hex-3-yn-1-yl]cyclopentyl}prop-2-en-1-ylidene]cyclohexane-1,3-diol	C24H32F6O3	2.338462	0.090929
DB08175	(2E,4E)-11-METHOXY-3,7,11-TRIMETHYLDODECA-2,4-DIENOIC ACID	C16H28O3	2.340426	0.091131
DB07849	S-NONYL-CYSTEINE	C12H25NO2S	2.341463	0.091235
DB04372	Di-Linoleoyl-3-Sn-Phosphatidylcholine	C44H80NO8P	2.343284	0.091417
DB01534	Chlorhexadol	C8H15Cl3O3	2.344828	0.091569
DB04065	N-Cyclopentyl-N-Cyclobutylformamide	C10H17NO	2.344828	0.091569
DB08357	1-ETHOXY-2-(2-ETHOXYETHOXY)ETHANE	C8H18O3	2.344828	0.091569
DB03128	Acetylcholine	C7H16NO2	2.346154	0.091697
DB02114	Para-Isopropylaniline	C9H13N	2.347826	0.091857
DB02938	Heptanoic Acid	C7H14O2	2.347826	0.091857
DB02970	2-Propyl-Aniline	C9H13N	2.347826	0.091857
DB03096	N-Aminoethylmorpholine	C6H14N2O	2.347826	0.091857
DB04410	3-Phenylpropylamine	C9H13N	2.347826	0.091857
DB04752	Phosphatidyl ethanol	C37H69O8P	2.347826	0.091857
DB08838	Agmatine	C5H14N4	2.347826	0.091857
DB01520	Tenocyclidine	C15H23NS	2.35	0.09206
DB07672	TRANS-2-(DIMETHYLPHENYLSILYL)-PIPERIDINE-N-OXIDE	C14H23NOSi	2.35	0.09206
DB02253	(1r)-4-[(1e,3e,5e,7z,9e,11z,13e,15e)-17-Hydroxy-3,7,12,16-Tetramethylheptadeca-1,3,5,7,9,11,13,15-Octaen-1-Yl]-3,5,5-Trimethylcyclohex-3-En-1-Ol	C30H42O2	2.351351	0.092185
DB02060	Cyclohexanone	C6H10O	2.352941	0.092329
DB03619	Deoxycholic Acid	C24H40O4	2.352941	0.092329
DB04504	(3s)-2,3,4,5-Tetrahydropyridin-3-Amine	C5H10N2	2.352941	0.092329
DB07690	(3ALPHA,5BETA,12ALPHA)-3,12-DIHYDROXYCHOLAN-24-OIC ACID	C24H40O4	2.352941	0.092329
DB08283	(2R,3R,4R,5S)-2-(HYDROXYMETHYL)-1-NONYLPIPERIDINE-3,4,5-TRIOL	C15H31NO4	2.352941	0.092329
DB02043	1,2-Dipalmitoyl-Phosphatidyl-Glycerole	C38H75O10P	2.354839	0.092498
DB08249	3,6,9,12,15-PENTAOXATRICOSAN-1-OL	C18H38O6	2.354839	0.092498
DB03756	Docosa-4,7,10,13,16,19-Hexaenoic Acid	C22H32O2	2.357143	0.092698
DB07106	4-(DIMETHYLAMINO)BUTYL IMIDOTHIOCARBAMATE	C7H17N3S	2.357143	0.092698
DB02777	Diundecyl Phosphatidyl Choline	C32H64NO8P	2.358491	0.092813
DB01990	Cholesterol-Sulfate	C27H46O4S	2.358974	0.092854
DB02261	Platelet Activating Factor	C26H54NO7P	2.359551	0.092902
DB04112	1-Octadecyl-2-Acetamido-2-Deoxy-Sn-Glycerol-3-Phosphoethylmethyl Sulfide	C26H54NO6PS	2.359551	0.092902
DB02080	1-{2-[2-(2-Methoxyethoxy)Ethoxy]Ethoxy}-4-(1,1,3,3-Tetramethylbutyl)Benzene	C21H36O4	2.360656	0.092994
DB01715	7,8-Diamino-Nonanoic Acid	C9H20N2O2	2.363636	0.093236
DB03559	Cyclohexylformamide	C7H13NO	2.363636	0.093236
DB03968	1-Methyl-2-Oxy-5,5-Dimethyl Pyrrolidine	C7H13NO	2.363636	0.093236
DB03977	N-Trimethyllysine	C9H20N2O2	2.363636	0.093236
DB03994	Ethanolamine	C2H7NO	2.363636	0.093236
DB04617	(9S)-9-[(8-AMMONIOOCTYL)AMINO]-1,2,3,4,9,10-HEXAHYDROACRIDINIUM	C21H31N3	2.363636	0.093236
DB04735	MONOGALACTOSYL-DIACYLGLYCEROL	C38H72O10	2.366667	0.093473
DB01481	Delta1-dihydrotestosterone	C19H28O2	2.367347	0.093525
DB01521	Clostebol	C19H27ClO2	2.367347	0.093525
DB01561	Androstanedione	C19H28O2	2.367347	0.093525
DB07375	5-BETA-ANDROSTANE-3,17-DIONE	C19H28O2	2.367347	0.093525
DB07768	(10ALPHA,13ALPHA,14BETA,17ALPHA)-17-HYDROXYANDROST-4-EN-3-ONE	C19H28O2	2.367347	0.093525
DB03979	1-[Glycerolylphosphonyl]-2-[8-(2-Hexyl-Cyclopropyl)-Octanal-1-Yl]-3-[Hexadecanal-1-Yl]-Glycerol	C39H75O10P	2.368	0.093574
DB04638	2,5-DI-(TERT-BUTYL)-1,4,BENZOHYDROQUINONE	C14H22O2	2.368421	0.093606
DB04661	Cis-tetracosenoyl sulfatide	C48H91NO11S	2.368421	0.093606
DB02242	Cyclohexane Propionic Acid	C9H16O2	2.37037	0.09375
DB04796	Inecalcitol	C27H40O3	2.371429	0.093827
DB04780	Sulfatide	C48H93NO12S	2.374194	0.094023
DB01749	1,2-Dimethoxyethane	C4H10O2	2.375	0.094079
DB01955	1,4-Butanediol	C4H10O2	2.375	0.094079
DB02202	1,3-Butanediol	C4H10O2	2.375	0.094079
DB02249	2-Ethoxyethanol	C4H10O2	2.375	0.094079
DB02418	(R,R)-2,3-Butanediol	C4H10O2	2.375	0.094079
DB06939	N-(TRANS-4-{(1S,2S)-2-AMINO-3-[(3S)-3-FLUOROPYRROLIDIN-1-YL]-1-METHYL-3-OXOPROPYL}CYCLOHEXYL)-N-METHYLACETAMIDE	C17H30FN3O2	2.377358	0.094238
DB07345	4-(2-aminoethyl)-2-cyclohexylphenol	C14H21NO	2.378378	0.094305
DB02847	(2s,3r)-1-Amino-2-Methylbutane-2,3-Diol	C5H13NO2	2.380952	0.09447
DB04683	(2R)-3-{[{[(2S)-2,3-DIHYDROXYPROPYL]OXY}(HYDROXY)PHOSPHORYL]OXY}-2-[(9E)-HEXADEC-9-ENOYLOXY]PROPYL (9E)-OCTADEC-9-ENOATE	C40H75O10P	2.380952	0.09447
DB08288	CYCLOHEXYL-NORSTATINE	C13H25NO3	2.380952	0.09447
DB01498	Alphamethadol	C21H29NO	2.384615	0.094694
DB03508	1-Ethoxy-2-(2-Methoxyethoxy)Ethane	C7H16O3	2.384615	0.094694
DB04079	Heptane-1,2,3-Triol	C7H16O3	2.384615	0.094694
DB04648	S-propylamine-L-cysteine	C6H16N2OS	2.384615	0.094694
DB02506	2,6,8-Trimethyl-3-Amino-9-Benzyl-9-Methoxynonanoic Acid	C20H33NO3	2.385965	0.094773
DB07061	1-(CYCLOHEXYLAMINO)-3-(6-METHYL-3,4-DIHYDRO-1H-CARBAZOL-9(2H)-YL)PROPAN-2-OL	C22H32N2O	2.385965	0.094773
DB07740	(3R,5S,7R,12S,13R)-13-FORMYL-12,14-DIHYDROXY-3,5,7-TRIMETHYLTETRADECANOIC ACID	C18H34O5	2.385965	0.094773
DB04321	N-Hexylphosphonate Ethyl Ester	C8H19O3P	2.387097	0.094837
DB01460	Diethyltryptamine	C14H20N2	2.388889	0.094937
DB06893	1-DECANE-SULFONIC-ACID	C10H22O3S	2.388889	0.094937
DB08085	1-(4-HEXYLPHENYL)PROP-2-EN-1-ONE	C15H20O	2.388889	0.094937
DB01441	5-Methoxy-N,N-diisopropyltryptamine	C17H26N2O	2.391304	0.095067
DB04693	(13S)-13-METHYLDODECAHYDRO-1H-CYCLOPENTA[A]PHENANTHRENE-3,17(2H,4H)-DIONE	C18H26O2	2.391304	0.095067
DB08675	(6E)-7-{6-[(1E)-OCT-1-ENYL]-2,3-DIAZABICYCLO[2.2.1]HEPT-2-EN-5-YL}HEPT-6-ENOIC ACID	C20H32N2O2	2.392857	0.095147
DB01900	Toluene	C7H8	2.4	0.095485
DB02108	2-Aminoethanimidic Acid	C2H6N2	2.4	0.095485
DB02121	Butyramide	C4H9NO	2.4	0.095485
DB02125	Adamantanone	C10H14O	2.4	0.095485
DB02163	2,5-Xylidine	C8H11N	2.4	0.095485
DB02513	5-Methyl-2-(1-Methylethyl)Phenol	C10H14O	2.4	0.095485
DB02699	4-Oxoretinol	C20H28O2	2.4	0.095485
DB03018	3,4-Dimethylaniline	C8H11N	2.4	0.095485
DB03362	N-Dimethyl-Lysine	C8H18N2O2	2.4	0.095485
DB03460	Violaxanthin	C40H56O4	2.4	0.095485
DB03692	1-Hexadecanosulfonyl-O-L-Serine	C19H39NO5S	2.4	0.095485
DB03842	2-Chloro-6-Methyl-Aniline	C8H11N	2.4	0.095485
DB03988	2,6-Diamino-Hexanoic Acid Amide	C6H15N3O	2.4	0.095485
DB03993	4-Methyl Valeric Acid	C6H12O2	2.4	0.095485
DB04063	2-Methylleucine	C7H15NO2	2.4	0.095485
DB04320	2-Bromo-2-Propene-1-Ol	C3H5BrO	2.4	0.095485
DB04325	2-Phenylethylamine	C8H11N	2.4	0.095485
DB04486	(2s)-2,8-Diaminooctanoic Acid	C8H18N2O2	2.4	0.095485
DB04487	N-Methylleucine	C7H15NO2	2.4	0.095485
DB04682	Octylphenoxy polyethoxyethanol	C22H38O5	2.4	0.095485
DB07082	1,1,1,3,3,3-HEXAFLUORO-2-{4-[(2,2,2-TRIFLUOROETHYL)AMINO]PHENYL}PROPAN-2-OL	C11H8F9NO	2.4	0.095485
DB07129	(2R)-1-(2,6-dimethylphenoxy)propan-2-amine	C11H17NO	2.4	0.095485
DB07657	PHOSPHONIC ACID 2-DODECANOYLAMINO-HEXYL ESTER PROPYL ESTER	C20H42NO6P	2.4	0.095485
DB07866	(5S)-2-(cyclooctylamino)-5-methyl-5-propyl-1,3-thiazol-4(5H)-one	C15H26N2OS	2.4	0.095485
DB08467	6-(2,3,4,5,6,7-HEXAHYDRO-2,4,4-TRIMETHYL-1-METYLENEINDEN-2-YL)-3-METHYLHEXA-2,4-DIENOIC ACID	C20H28O2	2.4	0.095485
DB02659	Cholic Acid	C24H40O5	2.405797	0.095722
DB08086	N-[12-(1H-imidazol-1-yl)dodecanoyl]-L-leucine	C21H37N3O3	2.40625	0.095739
DB03426	Digalactosyl Diacyl Glycerol (Dgdg)	C51H96O15	2.407407	0.095781
DB07678	(9ALPHA,13BETA,17BETA)-2-[(1Z)-BUT-1-EN-1-YL]ESTRA-1,3,5(10)-TRIENE-3,17-DIOL	C22H30O2	2.407407	0.095781
DB03007	9r,13r-Opda	C18H28O3	2.408163	0.095808
DB03832	3-Carboxy-N,N,N-Trimethyl-2-(Octanoyloxy)Propan-1-Aminium	C15H29NO4	2.408163	0.095808
DB08321	(1S,2S,3R,6R)-4-(hydroxymethyl)-6-(octylamino)cyclohex-4-ene-1,2,3-triol	C15H29NO4	2.408163	0.095808
DB06880	(1S)-2-[(2S,5R)-2-(AMINOMETHYL)-5-PROP-1-YN-1-YLPYRROLIDIN-1-YL]-1-CYCLOPENTYL-2-OXOETHANAMINE	C15H25N3O	2.409091	0.095841
DB03047	L-Alpha-Phosphatidyl-Beta-Oleoyl-Gamma-Palmitoyl-Phosphatidylethanolamine	C39H68NO8P	2.410256	0.09588
DB06903	(1S,3aS,5aR,8aS)-1,7,7-trimethyl-1,2,3,3a,5a,6,7,8-octahydrocyclopenta[c]pentalene-4-carboxylic acid	C15H22O2	2.410256	0.09588
DB07717	(5S,8R,9S,10S,13R,14S,17S)-13-{2-[(3,5-DIFLUOROBENZYL)OXY]ETHYL}-17-HYDROXY-10-METHYLHEXADECAHYDRO-3H-CYCLOPENTA[A]PHENANTHREN-3-ONE	C27H36F2O3	2.411765	0.095929
DB02884	Beta-Cyclohexyl-Alanine	C9H17NO2	2.413793	0.095991
DB07836	1-DECYL-3-TRIFLUORO ETHYL-SN-GLYCERO-2-PHOSPHOMETHANOL	C16H32F3O6P	2.413793	0.095991
DB08217	2,2,5,5-TETRAMETHYL-3-(SULFANYLMETHYL)-2,5-DIHYDRO-1H-PYRROL-1-OL	C9H17NOS	2.413793	0.095991
DB07172	(5R,6E,8Z,11Z,14Z,17Z)-5-hydroxyicosa-6,8,11,14,17-pentaenoic acid	C20H30O3	2.415094	0.096029
DB04273	8,9-Dichloro-2,3,4,5-Tetrahydro-1h-Benzo[C]Azepine	C10H11Cl2N	2.416667	0.096072
DB02343	3,6,9,12,15-Pentaoxaheptadecane	C12H26O5	2.418605	0.096121
DB03813	2-Decenoyl N-Acetyl Cysteamine	C14H25NO2S	2.418605	0.096121
DB03967	Dodecyl Sulfate	C12H26O4S	2.418605	0.096121
DB04213	N-Cyclohexyl-N'-(Propyl)Phenyl Urea	C16H24N2O	2.418605	0.096121
DB01491	Dipipanone	C24H31NO	2.421053	0.096178
DB02946	Carpropamide	C15H18Cl3NO	2.421053	0.096178
DB04113	N-Formylpiperidine	C6H11NO	2.421053	0.096178
DB06861	6-(2-HYDROXY-CYCLOPENTYL)-7-OXO-HEPTANAMIDINE	C12H22N2O2	2.421053	0.096178
DB07111	(4S,5E,7Z,10Z,13Z,16Z,19Z)-4-hydroxydocosa-5,7,10,13,16,19-hexaenoic acid	C22H32O3	2.421053	0.096178
DB07208	(8E,10S,12Z)-10-hydroxy-6-oxooctadeca-8,12-dienoic acid	C18H30O4	2.423077	0.096221
DB07209	(8R,9Z,12Z)-8-hydroxy-6-oxooctadeca-9,12-dienoic acid	C18H30O4	2.423077	0.096221
DB01536	4-Androstenedione	C19H26O2	2.425532	0.096267
DB01541	Boldenone	C19H26O2	2.425532	0.096267
DB06965	HEXYLPHOSPHONIC ACID (R)-2-METHYL-3-PHENYLPROPYL ESTER	C16H27O3P	2.425532	0.096267
DB06966	HEXYLPHOSPHONIC ACID (S)-2-METHYL-3-PHENYLPROPYL ESTER	C16H27O3P	2.425532	0.096267
DB02123	Glycochenodeoxycholic Acid	C26H43NO5	2.426667	0.096286
DB02127	Methylphosphonic Acid Diisopropyl Ester	C7H17O3P	2.428571	0.096315
DB02817	5-Exo-Hydroxycamphor	C10H16O2	2.428571	0.096315
DB04237	Tris(Hydroxyethyl)Aminomethane	C7H17NO3	2.428571	0.096315
DB06901	2-(2-HYDROXY-CYCLOPENTYL)-PENT-4-ENAL	C10H16O2	2.428571	0.096315
DB08128	(1S,4R,9S)-5-(trifluoromethyl)-1,2,3,4-tetrahydro-1,4-methanonaphthalen-9-amine	C12H12F3N	2.428571	0.096315
DB04070	6-Deoxyerythronolide B	C21H38O6	2.430769	0.096343
DB06870	17-HYDROXY-18A-HOMO-19-NOR-17ALPHA-PREGNA-4,9,11-TRIEN-3-ONE	C21H28O2	2.431373	0.09635
DB07416	(2S)-2-(BUTYRYLOXY)-3-HYDROXYPROPYL NONANOATE	C16H30O5	2.431373	0.09635
DB01467	2,5-Dimethoxy-4-ethylamphetamine	C13H21NO2	2.432432	0.096362
DB07509	difluoro(5-{2-[(5-octyl-1H-pyrrol-2-yl-kappaN)methylidene]-2H-pyrrol-5-yl-kappaN}pentanoato)boron	C22H31BF2N2O2	2.433333	0.09637
DB01874	Tropinone	C8H13NO	2.434783	0.096382
DB01875	8-Azaxanthine	C8H13NO	2.434783	0.096382
DB01876	Bis(5-Amidino-2-Benzimidazolyl)Methanone	C8H13NO	2.434783	0.096382
DB01881	2-Methylpentane-1,2,4-Triol	C6H14O3	2.434783	0.096382
DB02144	1,2-Diacyl-Sn-Glycero-3-Phosphoinositol	C43H81O13P	2.434783	0.096382
DB02935	1-Methoxy-2-(2-Methoxyethoxy)Ethane	C6H14O3	2.434783	0.096382
DB07558	2-ACETYLAMINO-4-METHYL-PENTANOIC ACID [1-(1-FORMYL-PENTYLCARBAMOYL)-3-METHYL-BUTYL]-AMIDE	C20H37N3O4	2.4375	0.096399
DB07356	(1S)-2-[(2S,5R)-2-(AMINOMETHYL)-5-ETHYNYLPYRROLIDIN-1-YL]-1-CYCLOPENTYL-2-OXOETHANAMINE	C14H23N3O	2.439024	0.096405
DB06867	3,6,9,12,15,18-HEXAOXAICOSANE	C14H30O6	2.44	0.096408
DB01134	Desoxycorticosterone Pivalate	C26H38O4	2.441176	0.09641
DB01472	4-Methoxyamphetamine	C10H15NO	2.444444	0.096407
DB01499	Alphameprodine	C17H25NO2	2.444444	0.096407
DB01552	Betameprodine	C17H25NO2	2.444444	0.096407
DB01714	N-Methyl-Lysine	C7H16N2O2	2.444444	0.096407
DB01724	Reduced Threonine	C4H11NO2	2.444444	0.096407
DB01725	CRA_7806	C4H11NO2	2.444444	0.096407
DB03540	Norcamphor	C7H10O	2.444444	0.096407
DB04245	2-Hydroxy-3-Amino-4-Phenyl Butane	C10H15NO	2.444444	0.096407
DB04246	CRA_23653	C10H15NO	2.444444	0.096407
DB04415	3-Amino-1-Chloro-4-Phenyl-Butanol-2-Yl	C10H14ClNO	2.444444	0.096407
DB04556	3-[(1s)-1-(Dimethylamino)Ethyl]Phenol	C10H15NO	2.444444	0.096407
DB04614	(R)-tacrine(10)-hupyridone	C32H44N4O	2.444444	0.096407
DB04615	(S)-tacrine(10)-hupyridone	C32H44N4O	2.444444	0.096407
DB07346	4-(2-aminoethyl)-2-ethylphenol	C10H15NO	2.444444	0.096407
DB07907	(2S)-2-HYDROXYOCTANOIC ACID	C8H16O3	2.444444	0.096407
DB08259	7-{[(CYCLOHEXYLAMINO)CARBONYL]AMINO}HEPTANOIC ACID	C14H26N2O3	2.444444	0.096407
DB08425	3(S)-AMINO-4-PHENYL-BUTAN-2(R)-OL	C10H15NO	2.444444	0.096407
DB08428	3(S)-AMINO-4-PHENYL-BUTAN-2(S)-OL	C10H15NO	2.444444	0.096407
DB07494	(3-EXO)-3-(10,11-DIHYDRO-5H-DIBENZO[A,D][7]ANNULEN-5-YLOXY)-8,8-DIMETHYL-8-AZONIABICYCLO[3.2.1]OCTANE	C24H30NO	2.446429	0.0964
DB04775	Reidispongiolide C	C51H84O12	2.44898	0.096384
DB07378	4-AMINO-2-OCTYLOXY-6-HYDROXYMETHYL-TETRAHYDRO-PYRAN-3,5-DIOL	C14H29NO5	2.44898	0.096384
DB07703	(3R,4S,5S,7R,9E,11R,12R)-12-ETHYL-4-HYDROXY-3,5,7,11-TETRAMETHYLOXACYCLODODEC-9-ENE-2,8-DIONE	C17H28O4	2.44898	0.096384
DB08323	3-OXO-N-[(3S)-2-OXOPYRROLIDIN-3-YL]DODECANAMIDE	C16H28N2O3	2.44898	0.096384
DB04523	Tert-Butyl(1s)-1-Cyclohexyl-2-Oxoethylcarbamate	C13H23NO3	2.45	0.096376
DB01707	L-Alfa-Lysophosphatidylcholine, Lauroyl	C20H42NO7P	2.450704	0.09637
DB02906	(2s,4s)-Alpha-Campholinic Acid	C10H18O3	2.451613	0.096361
DB07221	(2,2-DIPHOSPHONOETHYL)(DODECYL)DIMETHYLPHOSPHONIUM	C16H37O6P3	2.451613	0.096361
DB07805	3-CHLORO-2,2-DIMETHYL-N-[4-(TRIFLUOROMETHYL)PHENYL]PROPANAMIDE	C12H13ClF3NO	2.451613	0.096361
DB08685	1-(1,4-dimethyl-1,2,3,4-tetrahydroquinoxalin-6-yl)methanamine	C11H17N3	2.451613	0.096361
DB06833	1-CYCLOHEXYL-N-{[1-(4-METHYLPHENYL)-1H-INDOL-3-YL]METHYL}METHANAMINE	C23H28N2	2.45283	0.096348
DB07640	2-decyl-5,6-dimethoxy-3-methylcyclohexa-2,5-diene-1,4-dione	C19H30O4	2.45283	0.096348
DB01434	19-norandrostenedione	C18H24O2	2.454545	0.096326
DB01739	Allo-Isoleucine	C6H13NO2	2.454545	0.096326
DB01746	D-Leucine	C6H13NO2	2.454545	0.096326
DB02542	(4s)-5-Fluoro-L-Leucine	C6H12FNO2	2.454545	0.096326
DB02617	1-(N-Imidazolyl)-2-Hydroxy-2-(2,3-Dichlorophenyl)Octane	C17H22Cl2N2O	2.454545	0.096326
DB02727	N-Butyl-N'-Hydroxyguanidine	C5H13N3O	2.454545	0.096326
DB03180	4,5-Dimethyl-1,2-Phenylenediamine	C8H12N2	2.454545	0.096326
DB04235	4-Amino Hexanoic Acid	C6H13NO2	2.454545	0.096326
DB04419	Norleucine	C6H13NO2	2.454545	0.096326
DB06934	(1R)-3-chloro-1-phenylpropan-1-ol	C9H11ClO	2.454545	0.096326
DB01522	Betacetylmethadol	C23H31NO2	2.45614	0.096304
DB01555	Alphacetylmethadol	C23H31NO2	2.45614	0.096304
DB01487	Embutramide	C17H27NO3	2.458333	0.096268
DB04177	4-(3,14-Dihydroxy-10,13-Dimethyl-Hexadecahydro-Cyclopenta[a]Phenanthren-17-Yl)-5h-Furan-2-One	C23H34O4	2.459016	0.096256
DB01502	Diampromide	C21H28N2O	2.461538	0.096207
DB01839	1,2-Propanediol	C3H8O2	2.461538	0.096207
DB02159	R-1,2-Propanediol	C3H8O2	2.461538	0.096207
DB02774	1,3-Propandiol	C3H8O2	2.461538	0.096207
DB02806	2-Methoxyethanol	C3H8O2	2.461538	0.096207
DB02922	Hexafluoroacetone Hydrate	C3H2F6O2	2.461538	0.096207
DB04349	S-1,2-Propanediol	C3H8O2	2.461538	0.096207
DB04629	Aplyronine A	C59H101N3O14	2.463277	0.096169
DB01557	Alpha-methylfentanyl	C23H30N2O	2.464286	0.096145
DB01571	3-Methylfentanyl	C23H30N2O	2.464286	0.096145
DB01488	Dimethyltryptamine	C12H16N2	2.466667	0.096085
DB02078	1-Methoxy-2-[2-(2-Methoxy-Ethoxy]-Ethane	C8H18O4	2.466667	0.096085
DB01500	4-Hydroxy-19-nortestosterone	C18H26O3	2.468085	0.096047
DB03359	M-(N,N,N-Trimethylammonio)-2,2,2-Trifluoro-1,1-Dihydroxyethylbenzene	C11H15F3NO2	2.46875	0.096028
DB08920	Zuclopenthixol decanoate	C32H43ClN2O2S	2.469136	0.096017
DB01528	4-Methyl-2,5-dimethoxyamphetamine	C12H19NO2	2.470588	0.095974
DB01670	Propyl Acetate	C5H10O2	2.470588	0.095974
DB01986	3-Fluoro-2-Methyl-Aniline	C7H8FN	2.470588	0.095974
DB02406	N-Valeric Acid	C5H10O2	2.470588	0.095974
DB02464	Benzylamine	C7H9N	2.470588	0.095974
DB02768	Tert-Butyloxycarbonyl Group	C5H10O2	2.470588	0.095974
DB03243	4-Fluorobenzylamine	C7H8FN	2.470588	0.095974
DB03741	2-Methylbutanoic Acid	C5H10O2	2.470588	0.095974
DB03750	Isovaleric Acid	C5H10O2	2.470588	0.095974
DB04018	S-Isopropyl-Isothiourea	C4H10N2S	2.470588	0.095974
DB07707	(9BETA,11ALPHA,13ALPHA,14BETA,17ALPHA)-11-(METHOXYMETHYL)ESTRA-1(10),2,4-TRIENE-3,17-DIOL	C20H28O3	2.470588	0.095974
DB08435	(5E,14E)-11-oxoprosta-5,9,12,14-tetraen-1-oic acid	C20H28O3	2.470588	0.095974
DB08510	5-ALPHA-PREGNANE-3-BETA-OL-HEMISUCCINATE	C25H38O5	2.470588	0.095974
DB08647	TRAZEOLIDE	C20H28O3	2.470588	0.095974
DB08823	Spinosad	C42H67NO9	2.470588	0.095974
DB03827	(3s)-3,4-Di-N-Hexanoyloxybutyl-1-Phosphocholine	C21H42NO7P	2.472222	0.095922
DB04209	Dequadin	C30H38N4	2.472222	0.095922
DB02691	N-Cholylglycine	C26H43NO6	2.473684	0.095874
DB03565	1-O-Octyl-2-Heptylphosphonyl-Sn-Glycero-3-Phosphoethanolamine	C20H45NO8P2	2.473684	0.095874
DB08275	N-DODECANOYL-L-TYROSINE	C21H33NO4	2.474576	0.095843
DB01473	Betaprodine	C16H23NO2	2.47619	0.095785
DB02665	Trans-2-Phenylcyclopropylamine	C9H11N	2.47619	0.095785
DB02870	N-Allyl-Aniline	C9H11N	2.47619	0.095785
DB03824	7-Iodo-1,2,3,4-Tetrahydro-Isoquinoline	C9H10IN	2.47619	0.095785
DB04451	4-Methylpiperazin-1-Yl Carbonyl Group	C6H12N2O	2.47619	0.095785
DB06726	Bufuralol	C16H23NO2	2.47619	0.095785
DB08258	6-{[(CYCLOHEXYLAMINO)CARBONYL]AMINO}HEXANOIC ACID	C13H24N2O3	2.47619	0.095785
DB08550	7,8-DICHLORO-1,2,3,4-TETRAHYDROISOQUINOLINE	C9H9Cl2N	2.47619	0.095785
DB08742	1,3-CYCLOHEXANEDIOL, 4-METHYLENE-5-[(2E)-[(1S,3AS,7AS)-OCTAHYDRO-1-(5-HYDROXY-5-METHYL-1,3-HEXADIYNYL)-7A-METHYL-4H-INDEN-4-YLIDENE]ETHYLIDENE]-, (1R,3S,5Z)	C26H34O3	2.47619	0.095785
DB01542	Allylprodine	C18H25NO2	2.478261	0.095707
DB08453	2-NONYL-4-HYDROXYQUINOLINE N-OXIDE	C18H25NO2	2.478261	0.095707
DB01991	Tu-514	C22H41NO7	2.478873	0.095683
DB04491	Diisopropylphosphono Group	C6H15O3P	2.48	0.095637
DB08176	(1Z)-4-(4-FLUOROPHENYL)-2-METHYLIDENEBUTAN-1-IMINE	C11H12FN	2.48	0.095637
DB02304	Prostaglandin B2	C20H30O4	2.481481	0.095576
DB04368	Bb-3497	C16H31N3O4	2.481481	0.095576
DB08018	N-{(3S,4S)-4-[(6-AMINO-4-METHYLPYRIDIN-2-YL)METHYL]PYRROLIDIN-3-YL}-N'-(4-CHLOROBENZYL)ETHANE-1,2-DIAMINE	C20H28ClN5	2.481481	0.095576
DB08019	N-{(3R,4S)-4-[(6-amino-4-methylpyridin-2-yl)methyl]pyrrolidin-3-yl}-N'-(3-chlorobenzyl)ethane-1,2-diamine	C20H28ClN5	2.481481	0.095576
DB03648	2-{N'-[2-(5-Amino-1-Phenylcarbamoyl-Pentylcarbamoyl)-Hexyl]-Hydrazinomethyl}-Hexanoic Acid(5-Amino-1-Phenylcarbamoyl-Pentyl)-Amide	C38H62N8O4	2.482143	0.095547
DB02211	N-Methyl-N-Propargyl-1(R)-Aminoindan	C13H15N	2.482759	0.095521
DB02240	N-{(1s)-4-[Bis(2-Chloroethyl)Amino]-1-Methylbutyl}-N-(6-Chloro-2-Methoxy-9-Acridinyl)Amine	C23H28Cl3N3O	2.482759	0.095521
DB03653	5-{[Ethyl(Methyl)Amino]Methyl}-2-Methyl-5,6-Dihydropyrimidin-4-Amine	C9H16N4	2.482759	0.095521
DB08120	6,8-DIMERCAPTO-OCTANOIC ACID AMIDE	C8H17NOS2	2.482759	0.095521
DB08927	Amperozide	C23H29F2N3O	2.482759	0.095521
DB08187	METHYL-PHE-PRO-AMINO-CYCLOHEXYLGLYCINE	C22H34N4O2	2.483871	0.095471
DB03710	N5-(1-Imino-3-Butenyl)-L-Ornithine	C9H19N3O2	2.484848	0.095427
DB07928	N-(2-OXOTETRAHYDROFURAN-3-YL)OCTANAMIDE	C12H21NO3	2.486486	0.09535
DB08447	3-{3-[(DIMETHYLAMINO)METHYL]-1H-INDOL-7-YL}PROPAN-1-OL	C14H20N2O	2.486486	0.09535
DB08567	(1S,4S)-4-(3,4-dichlorophenyl)-N-methyl-1,2,3,4-tetrahydronaphthalen-1-amine	C17H17Cl2N	2.486486	0.09535
DB08579	4-bromo-2-{[(3R,5S)-3,5-dimethylpiperidin-1-yl]carbonyl}aniline	C14H19BrN2O	2.486486	0.09535
DB03064	3-Decyl-2,5-Dioxo-4-Hydroxy-3-Pyrroline	C14H23NO3	2.487805	0.095286
DB03772	2-Hexyloxy-6-Hydroxymethyl-Tetrahydro-Pyran-3,5-Diol	C12H24O5	2.487805	0.095286
DB08595	4-[(1S,2R,5S)-4,4,8-TRIMETHYL-3-OXABICYCLO[3.3.1]NON-7-EN-2-YL]PHENOL	C17H22O2	2.487805	0.095286
DB02250	Cu-Bicyclam	C28H48N8.2Cu	2.488263	0.095263
DB02998	Methyltrienolone	C19H24O2	2.488889	0.095232
DB07373	ANDROSTA-1,4-DIENE-3,17-DIONE	C19H24O2	2.488889	0.095232
DB03086	N'-(2s,3r)-3-Amino-4-Cyclohexyl-2-Hydroxy-Butano-N-(4-Methylphenyl)Hydrazide	C17H27N3O2	2.489796	0.095185
DB07592	(1R)-2-METHYL-1-(PHENYLMETHYL)PROPYL[(1S)-1-FORMYLPENTYL]CARBAMATE	C18H27NO3	2.489796	0.095185
DB04774	Reidispongiolide A	C54H87NO13	2.490323	0.095158
DB01532	Acetyl-alpha-methylfentanyl	C22H28N2O	2.490566	0.095145
DB01850	(2s,3s,8s,9s)-3-Amino-9-Methoxy-2,6,8-Trimethyl-10-Phenyldeca-4,6-Dienoic Acid	C20H29NO3	2.490566	0.095145
DB06905	(2S,3S,4E,6E,8S,9S)-3-amino-9-methoxy-2,6,8-trimethyl-10-phenyldeca-4,6-dienoic acid	C20H29NO3	2.490566	0.095145
DB02056	(5e,13e)-9,15-Dihydroxy-11-Oxoprosta-5,13-Dien-1-Oicacid	C20H32O5	2.491228	0.09511
DB07190	3-cyclohexyl-D-alanyl-N-(3-chlorobenzyl)-L-prolinamide	C21H30ClN3O2	2.491228	0.09511
DB03438	Lysophosphatidylglycerol	C22H45O9P	2.493506	0.094987
DB01486	Cathine	C9H13NO	2.5	0.094603
DB01844	Dimethylformamide	C3H7NO	2.5	0.094603
DB01970	Hg9a-9, Nonanoyl-N-Hydroxyethylglucamide	C17H35NO7	2.5	0.094603
DB02044	N-(3-(Aminomethyl)Benzyl)Acetamidine	C10H15N3	2.5	0.094603
DB02133	Chlorophyll A	C55H73N4O5.Mg	2.5	0.094603
DB02252	Iodophenyl	C6H5I	2.5	0.094603
DB02580	1-(2-Methoxy-Ethoxy)-2-{2-[2-(2-Methoxy-Ethoxy]-Ethoxy}-Ethane	C12H26O6	2.5	0.094603
DB02863	Alpha Chlorophyll A	C55H73N4O5.Mg	2.5	0.094603
DB02864	Biliverdin Ix Gamma Chromophore	C55H73N4O5.Mg	2.5	0.094603
DB02939	[(1e)-4-Phenylbut-1-Enyl]Benzene	C16H16	2.5	0.094603
DB02996	2-(Thiomethylene)-4-Methylpentanoic Acid	C7H14O2S	2.5	0.094603
DB03087	2-(Sec-Butyl)Thiazole	C7H11NS	2.5	0.094603
DB03090	Ethylaminobenzylmethylcarbonyl Group	C11H15NO	2.5	0.094603
DB03152	B-2-Octylglucoside	C14H28O6	2.5	0.094603
DB03252	D-Lysine	C6H14N2O2	2.5	0.094603
DB03308	L-Leucyl-Hydroxylamine	C6H14N2O2	2.5	0.094603
DB03748	Methyl-[4-(4-Piperidine-1-Ylmethyl-Phenyl)-Cyclohexyl]-Carbaminic Acid-(4-Chlorophenyl)-Ester	C26H33ClN2O2	2.5	0.094603
DB03785	(3r,5r)-7-((1r,2r,6s,8r,8as)-2,6-Dimethyl-8-{[(2r)-2-Methylbutanoyl]Oxy}-1,2,6,7,8,8a-Hexahydronaphthalen-1-Yl)-3,5-Dihydroxyheptanoic Acid	C24H38O6	2.5	0.094603
DB03836	1,3,5-Trichloro-Benzene	C6H3Cl3	2.5	0.094603
DB03856	Alpha-Difluoromethylornithine	C6H12F2N2O2	2.5	0.094603
DB04017	N-Methyl-N-Propargyl-3-(2,4-Dichlorophenoxy)Propylamine	C13H15Cl2NO	2.5	0.094603
DB04161	Propionamide	C3H7NO	2.5	0.094603
DB04484	L-Phenylalaninol	C9H13NO	2.5	0.094603
DB06868	N-(3-chlorobenzyl)-1-(4-methylpentanoyl)-L-prolinamide	C18H25ClN2O2	2.5	0.094603
DB06979	5-(dodecylthio)-1H-1,2,3-triazole-4-carboxylic acid	C15H27N3O2S	2.5	0.094603
DB07018	5-ETHYL-3-[(2-METHOXYETHYL)METHYLAMINO]-6-METHYL-4-(3-METHYLBENZYL)PYRIDIN-2(1H)-ONE	C20H28N2O2	2.5	0.094603
DB07087	4-[(1S,2S,5S,9R)-5-(HYDROXYMETHYL)-8,9-DIMETHYL-3-OXABICYCLO[3.3.1]NON-7-EN-2-YL]PHENOL	C17H24O3	2.5	0.094603
DB07344	3,6,9,12,15-PENTAOXAHEPTADECAN-1-OL	C12H26O6	2.5	0.094603
DB07734	N-(1-benzylpiperidin-4-yl)-4-sulfanylbutanamide	C16H24N2OS	2.5	0.094603
DB07913	HOMOPHENYLALANINYLMETHANE	C11H15NO	2.5	0.094603
DB07923	octyl alpha-L-altropyranoside	C14H28O6	2.5	0.094603
DB07924	octyl beta-D-galactopyranoside	C14H28O6	2.5	0.094603
DB08129	(1R)-2-amino-1-[3-(trifluoromethyl)phenyl]ethanol	C9H10F3NO	2.5	0.094603
DB08324	N-3-OXO-DODECANOYL-L-HOMOSERINE LACTONE	C16H27NO4	2.5	0.094603
DB08344	4-chloro-N-(3-methoxypropyl)-N-[(3S)-1-(2-phenylethyl)piperidin-3-yl]benzamide	C24H31ClN2O2	2.5	0.094603
DB08472	(3R)-N-methyl-3-phenyl-3-[4-(trifluoromethyl)phenoxy]propan-1-amine	C17H18F3NO	2.5	0.094603
DB08544	(3S)-N-methyl-3-phenyl-3-[4-(trifluoromethyl)phenoxy]propan-1-amine	C17H18F3NO	2.5	0.094603
DB08558	2-HYDROXYMETHYL-6-OCTYLSULFANYL-TETRAHYDRO-PYRAN-3,4,5-TRIOL	C14H28O5S	2.5	0.094603
DB01853	Bacteriochlorophyll A	C55H75N4O6.Mg	2.503546	0.094375
DB02477	[Cyclohexylethyl]-[[[[4-[2-Methyl-1-Imidazolyl-Butyl]Phenyl]Acetyl]-Seryl]-Lysinyl]-Amine	C33H52N6O4	2.505263	0.094259
DB02329	Carbenoxolone	C34H50O7	2.505495	0.094243
DB03031	Adamantane-1-Carboxylic Acid-5-Dimethylamino-Naphthalene-1-Sulfonylamino-Octyl-Amide	C31H45N3O3S	2.506024	0.094207
DB03888	Allyl-{6-[3-(4-Bromo-Phenyl)-1-Methyl-1h-Indazol-6-Yl]Oxy}Hexyl)-N-Methylamine	C24H30BrN3O	2.508475	0.094034
DB08529	(6E,11E)-HEPTADECA-6,11-DIENE-9,9-DIYLBIS(PHOSPHONIC ACID)	C17H34O6P2	2.508475	0.094034
DB02016	R048-8071	C23H27BrFNO2	2.509091	0.093989
DB04652	(11-BETA)-11,21-DIHYDROXY-PREGN-4-ENE-3,20-DIONE	C21H30O4	2.509091	0.093989
DB07357	4-AMINO-2-HEXYLOXY-6-HYDROXYMETHYL-TETRAHYDRO-PYRAN-3,5-DIOL	C12H25NO5	2.511628	0.093802
DB01478	desmethylprodine	C15H21NO2	2.512821	0.093711
DB03791	(3-{3-[[2-Chloro-3-(Trifluoromethyl)Benzyl](2,2-Diphenylethyl)Amino]Propoxy}Phenyl)Acetic Acid	C33H37ClF3NO3	2.512821	0.093711
DB07553	9,9,9-TRIFLUORO-8-OXO-N-PHENYLNONANAMIDE	C15H18F3NO2	2.512821	0.093711
DB08756	(R)-TRANS-4-(1-AMINOETHYL)-N-(4-PYRIDYL) CYCLOHEXANECARBOXAMIDE	C14H21N3O	2.512821	0.093711
DB02628	1-[3,3-Dimethyl-2-(2-Methylamino-Propionylamino)-Butyryl]-Pyrrolidine-2-Carboxylic Acid(1,2,3,4-Tetrahydro-Naphthalen-1-Yl)-Amide	C25H38N4O3	2.514286	0.093598
DB02644	N-Omega-Propyl-L-Arginine	C9H20N4O2	2.514286	0.093598
DB04616	TACRINE(8)-4-AMINOQUINOLINE	C30H36N4	2.514286	0.093598
DB08438	(2E,4R,5S)-2,3,4,5-TETRAHYDROXY-6-(PALMITOYLOXY)HEX-2-ENOIC ACID	C22H40O8	2.514286	0.093598
DB08520	(21S)-1AZA-4,4-DIMETHYL-6,19-DIOXA-2,3,7,20-TETRAOXOBICYCLO[19.4.0] PENTACOSANE	C24H39NO6	2.514286	0.093598
DB02166	Propidium	C27H33N4	2.515625	0.093492
DB01465	2,5-Dimethoxyamphetamine	C11H17NO2	2.516129	0.093452
DB01484	4-Bromo-2,5-dimethoxyamphetamine	C11H16BrNO2	2.516129	0.093452
DB03471	6-Phenyl-4(R)-(7-Phenyl-Heptanoylamino)-Hexanoic Acid	C25H33NO3	2.516129	0.093452
DB03671	4-(3,12,14-Trihydroxy-10,13-Dimethyl-Hexadecahydro-Cyclopenta[a]Phenanthren-17-Yl)-5h-Furan-2-One	C23H34O5	2.516129	0.093452
DB04310	2-[(Formyl-Hydroxy-Amino)-Methyl]-Heptanoic Acid [1-(2-Hydroxymethyl-Pyrrolidine-1-Carbonyl)-2-Methyl-Propyl]-Amide	C19H35N3O5	2.516129	0.093452
DB07700	3-CARBOXAMIDO-1,3,5(10)-ESTRATRIEN-17(R)-SPIRO-2'(5',5'-DIMETHYL-6'OXO)TETRAHYDROPYRAN	C25H33NO3	2.516129	0.093452
DB08543	1-[2-HYDROXY-3-(4-CYCLOHEXYL-PHENOXY)-PROPYL]-4-(2-PYRIDYL)-PIPERAZINE	C24H33N3O2	2.516129	0.093452
DB01446	Alpha-methyltryptamine	C11H14N2	2.518519	0.093257
DB02877	TTNPB	C24H28O2	2.518519	0.093257
DB03409	Octahydroindole-2-Carboxylic Acid	C9H15NO2	2.518519	0.093257
DB07720	EPIBATIDINE	C11H13ClN2	2.518519	0.093257
DB08658	ETHYL HYDROGEN DIETHYLAMIDOPHOSPHATE	C6H16NO3P	2.518519	0.093257
DB06911	D-leucyl-N-(3-chlorobenzyl)-L-prolinamide	C18H26ClN3O2	2.52	0.093133
DB07593	1-(PHENYLMETHYL)CYCLOPENTYL[(1S)-1-FORMYLPENTYL]CARBAMATE	C19H27NO3	2.52	0.093133
DB02388	Cyclohexyl-{4-[5-(3,4-Dichlorophenyl)-2-Piperidin-4-Yl-3-Propyl-3h-Imidazol-4-Yl]-Pyrimidin-2-Yl}Amine	C27H34Cl2N6	2.521739	0.092985
DB03301	2-Allyl-6-Methyl-Phenol	C10H12O	2.521739	0.092985
DB04284	Proline Betaine	C7H13NO2	2.521739	0.092985
DB04783	Sphinxolide B	C53H85NO14	2.522876	0.092886
DB01450	Dihydroetorphine	C25H35NO4	2.523077	0.092869
DB03556	2-(2-{2-[2-(2-{2-[2-(2-Ethoxy-Ethoxy)-Ethoxy]-Ethoxy}-Ethoxy)-Ethoxy]-Ethoxy}-Ethoxy)-Ethanol, Polyethyleneglycol Peg400	C18H38O9	2.523077	0.092869
DB06693	Mevastatin	C23H36O6	2.523077	0.092869
DB06858	N-cyclooctylglycyl-N-(4-carbamimidoylbenzyl)-L-prolinamide	C23H35N5O2	2.523077	0.092869
DB07563	1-{7-cyclohexyl-6-[4-(4-methylpiperazin-1-yl)benzyl]-7H-pyrrolo[2,3-d]pyrimidin-2-yl}methanamine	C25H34N6	2.523077	0.092869
DB08526	CARBOBENZYLOXY-(L)-LEUCINYL-(L)LEUCINYL METHOXYMETHYLKETONE	C22H36N2O5	2.523077	0.092869
DB07573	(2S)-1-(2,5-dimethylphenoxy)-3-morpholin-4-ylpropan-2-ol	C15H23NO3	2.52381	0.092804
DB07575	2,4-DIAMINO-1,5-DIPHENYL-3-HYDROXYPENTANE	C17H22N2O	2.52381	0.092804
DB07807	(3R,4R,5R)-5-(HYDROXYMETHYL)-1-(3-PHENYLPROPYL)PIPERIDINE-3,4-DIOL	C15H23NO3	2.52381	0.092804
DB07931	4-[(1R,2S)-1-ethyl-2-(4-hydroxyphenyl)butyl]phenol	C18H22O2	2.52381	0.092804
DB01529	Dextromoramide	C25H32N2O2	2.52459	0.092734
DB07515	1-(2-{[(6-AMINO-2-METHYLPYRIDIN-3-YL)METHYL]AMINO}ETHYL)-6-CHLORO-3-[(2,2-DIFLUORO-2-PYRIDIN-2-YLETHYL)AMINO]-1,4-DIHYDROPYRAZIN-2-OL	C20H30ClF2N7O	2.52459	0.092734
DB04348	Taurocholic Acid	C26H45NO7S	2.525	0.092698
DB01464	Furethidine	C21H31NO4	2.526316	0.092579
DB01570	Beta-hydroxy-3-methylfentanyl	C23H30N2O2	2.526316	0.092579
DB02068	Delta-Amino Valeric Acid	C5H11NO2	2.526316	0.092579
DB02143	N-Isopropyl-N'-Hydroxyguanidine	C4H11N3O	2.526316	0.092579
DB02167	N,N-Dimethyl-L-Alanine	C5H11NO2	2.526316	0.092579
DB02168	Bromopurine	C5H11NO2	2.526316	0.092579
DB02192	2-Phenyl-Ethanol	C8H10O	2.526316	0.092579
DB02520	Diethylcarbamodithioic Acid	C5H11NS2	2.526316	0.092579
DB03519	2-Amino-Pentanoic Acid	C5H11NO2	2.526316	0.092579
DB03637	Guanidine-3-Propanol	C4H11N3O	2.526316	0.092579
DB03669	4-Fluorophenethyl Alcohol	C8H9FO	2.526316	0.092579
DB04052	3,4-Dimethylphenol	C8H10O	2.526316	0.092579
DB04136	Lysophosphotidylserine	C21H44NO9P	2.526316	0.092579
DB04171	D-Isovaline	C5H11NO2	2.526316	0.092579
DB04185	Norvaline	C5H11NO2	2.526316	0.092579
DB04455	Trimethyl Glycine	C5H11NO2	2.526316	0.092579
DB04784	Methylphenyl carbinol	C8H10O	2.526316	0.092579
DB07342	1-(adamantan-1-yl)-2-(1H-imidazol-1-yl)ethanone	C15H20N2O	2.526316	0.092579
DB01439	3-Methylthiofentanyl	C21H28N2OS	2.528302	0.092395
DB01470	Alpha-methylthiofentanyl	C21H28N2OS	2.528302	0.092395
DB02029	N-Cyclohexyl-N'-(4-Iodophenyl)Urea	C13H17IN2O	2.529412	0.092291
DB04332	2-{2-[2-2-(Methoxy-Ethoxy)-Ethoxy]-Ethoxy}-Ethanol	C9H20O5	2.529412	0.092291
DB06968	1,1'-HEXANE-1,6-DIYLBIS(1H-IMIDAZOLE)	C12H18N4	2.529412	0.092291
DB07341	octyl 3-amino-3-deoxy-2-O-(2,6-dideoxy-alpha-L-lyxo-hexopyranosyl)-beta-D-galactopyranoside	C20H39NO8	2.529412	0.092291
DB08109	(1S,4R,7AR)-4-BUTOXY-1-[(1R)-1-FORMYLPROPYL]-2,4,5,6,7,7A-HEXAHYDRO-1H-ISOINDOLE-3-CARBOXYLIC ACID	C17H27NO4	2.530612	0.092176
DB08752	N-[(1S)-2-[(4-cyano-1-methylpiperidin-4-yl)amino]-1-(cyclohexylmethyl)-2-oxoethyl]morpholine-4-carboxamide	C21H35N5O3	2.53125	0.092115
DB01835	4r-Fluoro-N6-Ethanimidoyl-L-Lysine	C8H16FN3O2	2.533333	0.091911
DB01873	Epothilone D	C27H41NO5S	2.533333	0.091911
DB02274	7-Keto-8-Aminopelargonic Acid	C9H17NO3	2.533333	0.091911
DB03338	Heptyl-Beta-D-Glucopyranoside	C13H26O6	2.533333	0.091911
DB03789	2,3-Dimethylimidazolium Ion	C5H8N2	2.533333	0.091911
DB04374	4-Carboxy-5-(1-Pentyl)Hexylsulfanyl-1,2,3-Triazole	C14H25N3O2S	2.533333	0.091911
DB04450	Heptyl 1-Thiohexopyranoside	C13H26O5S	2.533333	0.091911
DB04466	SR12813	C24H42O7P2	2.533333	0.091911
DB07123	N-(4-METHYLBENZOYL)-4-BENZYLPIPERIDINE	C20H23NO	2.533333	0.091911
DB07131	(S)-N-(4-carbamimidoylbenzyl)-1-(3-cyclohexylpropanoyl)pyrrolidine-2-carboxamide	C22H32N4O2	2.533333	0.091911
DB07195	4-[(1S,2S,5S)-5-(HYDROXYMETHYL)-6,8,9-TRIMETHYL-3-OXABICYCLO[3.3.1]NON-7-EN-2-YL]PHENOL	C18H24O3	2.533333	0.091911
DB07702	(16ALPHA,17ALPHA)-ESTRA-1,3,5(10)-TRIENE-3,16,17-TRIOL	C18H24O3	2.533333	0.091911
DB07706	2,3,17BETA-TRIHYDROXY-1,3,5(10)-ESTRATRIENE	C18H24O3	2.533333	0.091911
DB07860	(2R)-2-(4-CHLOROPHENYL)-2-PHENYLETHANAMINE	C14H14ClN	2.533333	0.091911
DB01941	6-[1-(3,5,5,8,8-Pentamethyl-5,6,7,8-Tetrahydronaphthalen-2-Yl)Cyclopropyl]Pyridine-3-Carboxylic Acid	C24H29NO2	2.535714	0.091673
DB02339	Allyl-{6-[3-(4-Bromo-Phenyl)-Benzofuran-6-Yloxy]-Hexyl-}-Methyl-Amin	C24H28BrNO2	2.535714	0.091673
DB02042	2-(2-{2-[2-(2-Methoxy-Ethoxy)-Ethoxy]-Ethoxy}-Ethoxy)-Ethanol	C11H24O6	2.536585	0.091584
DB02648	(3-Carboxy-2-(R)-Hydroxy-Propyl)-Trimethyl-Ammonium	C7H15NO3	2.538462	0.09139
DB03894	N-Propargyl-1(S)-Aminoindan	C12H13N	2.538462	0.09139
DB04512	2-Isobutyl-3-Methoxypyrazine	C9H14N2O	2.538462	0.09139
DB07726	2-tert-butylbenzene-1,4-diol	C10H14O2	2.538462	0.09139
DB03895	Malachite Green	C23H25N2	2.54	0.091227
DB02941	3-(1-Aminoethyl)Nonanedioic Acid	C11H21NO4	2.540541	0.09117
DB04292	4-[(Isopropylamino)Methyl]Phenylalanine	C13H20N2O2	2.540541	0.09117
DB07355	3-(heptyloxy)benzoic acid	C14H20O3	2.540541	0.09117
DB07072	(1S,2R,5S)-5-[3-(TRIFLUOROMETHYL)-5,6-DIHYDRO[1,2,4]TRIAZOLO[4,3-A]PYRAZIN-7(8H)-YL]-2-(2,4,5-TRIFLUOROPHENYL)CYCLOHEXANAMINE	C18H19F6N5	2.541667	0.091049
DB08224	(1S,7S,8S,8AR)-1,2,3,7,8,8A-HEXAHYDRO-7-METHYL-8-[2-[(2R,4R)-TETRAHYDRO-4-HY DROXY-6-OXO-2H-PYRAN-2-YL]ETHYL]-1-NAPHTHALENOL	C18H26O4	2.541667	0.091049
DB07582	N-[(2R,3S)-1-((2S)-2-{[(CYCLOPENTYLAMINO)CARBONYL]AMINO}-3-METHYLBUTANOYL)-2-(1-FORMYL-1-CYCLOBUTYL)PYRROLIDINYL]CYCLOPROPANECARBOXAMIDE	C24H38N4O4	2.542857	0.09092
DB03395	Enalkiren	C35H56N6O6	2.543689	0.090828
DB01548	Diprenorphine	C26H35NO4	2.545455	0.090632
DB02090	A Disubstituted Succinyl Caprolactam Hydroxymate Mmp3inhibitor	C20H37N3O6	2.545455	0.090632
DB02219	3-Cyclohexyl-1-Propylsulfonic Acid	C9H19NO3S	2.545455	0.090632
DB04381	Crotonaldehyde	C4H6O	2.545455	0.090632
DB07177	(5E,13E)-11-HYDROXY-9,15-DIOXOPROSTA-5,13-DIEN-1-OIC ACID	C20H30O5	2.545455	0.090632
DB07279	N-ETHYL-N-ISOPROPYL-3-METHYL-5-{[(2S)-2-(PYRIDIN-4-YLAMINO)PROPYL]OXY}BENZAMIDE	C21H29N3O2	2.545455	0.090632
DB07348	1,6,7,8,9,11A,12,13,14,14A-DECAHYDRO-1,13-DIHYDROXY-6-METHYL-4H-CYCLOPENT[F]OXACYCLOTRIDECIN-4-ONE	C16H24O4	2.545455	0.090632
DB07353	4-(2,5-DIAMINO-5-HYDROXY-PENTYL)-PHENOL	C11H18N2O2	2.545455	0.090632
DB07867	6-CHLORO-4-(CYCLOHEXYLOXY)-3-PROPYLQUINOLIN-2(1H)-ONE	C18H22ClNO2	2.545455	0.090632
DB07868	6-CHLORO-4-(CYCLOHEXYLSULFANYL)-3-PROPYLQUINOLIN-2(1H)-ONE	C18H22ClNOS	2.545455	0.090632
DB07871	6-CHLORO-4-(CYCLOHEXYLOXY)-3-ISOPROPYLQUINOLIN-2(1H)-ONE	C18H22ClNO2	2.545455	0.090632
DB06853	N-cycloheptylglycyl-N-(4-carbamimidoylbenzyl)-L-prolinamide	C22H33N5O2	2.548387	0.090299
DB07316	N-{1-[(1-carbamoylcyclopropyl)methyl]piperidin-4-yl}-N-cyclopropyl-4-[(1S)-2,2,2-trifluoro-1-hydroxy-1-methylethyl]benzamide	C23H30F3N3O3	2.548387	0.090299
DB07521	6-CHLORO-1-(2-{[(5-CHLORO-1-BENZOTHIEN-3-YL)METHYL]AMINO}ETHYL)-3-[(2-PYRIDIN-2-YLETHYL)AMINO]-1,4-DIHYDROPYRAZIN-2-OL	C22H31Cl2N5OS	2.548387	0.090299
DB01533	Diethylthiambutene	C16H21NS2	2.55	0.090111
DB03322	1-(Isopropylamino)-3-(1-Naphthyloxy)-2-Propanol	C16H21NO2	2.55	0.090111
DB03570	Tris-Hydroxymethyl-Methyl-Ammonium	C4H12NO3	2.55	0.090111
DB04114	3-Chloro-9-Ethyl-6,7,8,9,10,11-Hexahydro-7,11-Methanocycloocta[B]Quinolin-12-Amine	C18H19ClN2	2.55	0.090111
DB07918	2-HEPTYL-4-HYDROXY QUINOLINE N-OXIDE	C16H21NO2	2.55	0.090111
DB08227	1-(1-HYDROXY-2,2,6,6-TETRAMETHYLPIPERIDIN-4-YL)PYRROLIDINE-2,5-DIONE	C13H22N2O3	2.55	0.090111
DB08759	[(3R,4S,5S,7R)-4,8-DIHYDROXY-3,5,7-TRIMETHYL-2-OXOOCTYL]PHOSPHONIC ACID	C11H23O5P	2.55	0.090111
DB01477	Codeine methylbromide	C19H24NO3.BrH	2.55102	0.089991
DB02618	Ethyl Dimethyl Ammonio Propane Sulfonate	C7H17NO3S	2.551724	0.089908
DB03866	Prostaglandin G2	C20H32O6	2.551724	0.089908
DB07619	N-cyclopropyl-N-(trans-4-pyridin-3-ylcyclohexyl)-4-[(1S)-2,2,2-trifluoro-1-hydroxy-1-methylethyl]benzamide	C24H27F3N2O2	2.551724	0.089908
DB02310	3,5,6,8-Tetramethyl-N-Methyl Phenanthrolinium	C17H19N2	2.552632	0.0898
DB04324	Ovalicin	C16H26O5	2.553191	0.089733
DB06992	(3,3-dimethylpiperidin-1-yl)(6-(3-fluoro-4-methylphenyl)pyridin-2-yl)methanone	C20H23FN2O	2.553191	0.089733
DB07271	(3R)-4-[(3R)-3-AMINO-4-(2,4,5-TRIFLUOROPHENYL)BUTANOYL]-3-(2,2,2-TRIFLUOROETHYL)-1,4-DIAZEPAN-2-ONE	C17H19F6N3O2	2.553191	0.089733
DB07560	N-[(1S)-2-methyl-1-(pyridin-4-ylcarbamoyl)propyl]cyclohexanecarboxamide	C17H25N3O2	2.553191	0.089733
DB01453	Beta-hydroxyfentanyl	C22H28N2O2	2.555556	0.089445
DB07771	[(3,7,11-TRIMETHYL-DODECA-2,6,10-TRIENYLOXYCARBAMOYL)-METHYL]-PHOSPHONIC ACID	C17H30NO5P	2.555556	0.089445
DB08257	4-{[(CYCLOHEXYLAMINO)CARBONYL]AMINO}BUTANOIC ACID	C11H20N2O3	2.555556	0.089445
DB08363	1-(9-ethyl-9H-carbazol-3-yl)-N-methylmethanamine	C16H18N2	2.555556	0.089445
DB06871	17-METHYL-17-ALPHA-DIHYDROEQUILENIN	C19H22O2	2.55814	0.089123
DB07260	N-benzyl-4-[(2R)-pyrrolidin-2-ylmethoxy]aniline	C18H22N2O	2.55814	0.089123
DB07711	(2S,3R)-3-(6-amino-9H-purin-9-yl)nonan-2-ol	C14H23N5O	2.55814	0.089123
DB07737	(2S)-4-(4-fluorobenzyl)-N-(3-sulfanylpropyl)piperazine-2-carboxamide	C15H22FN3OS	2.55814	0.089123
DB03932	LFA703	C37H49NO6	2.55914	0.088997
DB01505	Etoxeridine	C18H27NO4	2.56	0.088887
DB02308	4-(1,3,2-Dioxaborolan-2-Yloxy)Butan-1-Aminium	C6H14BNO3	2.56	0.088887
DB03149	Phenylalanylmethane	C10H13NO	2.56	0.088887
DB04126	N-[1-Hydroxycarboxyethyl-Carbonyl]Leucylamino-2-Methyl-Butane	C15H28N2O5	2.56	0.088887
DB04379	N-Methyl-N-(Methylbenzyl)Formamide	C10H13NO	2.56	0.088887
DB07367	(3Z,5S,6R,7S,8S,8aR)-3-(octylimino)hexahydro[1,3]oxazolo[3,4-a]pyridine-5,6,7,8-tetrol	C15H28N2O5	2.56	0.088887
DB07370	(3Z,5S,6R,7S,8R,8aS)-3-(octylimino)hexahydro[1,3]thiazolo[3,4-a]pyridine-5,6,7,8-tetrol	C15H28N2O4S	2.56	0.088887
DB07436	N-(1-PHENYL-PROPYL)-FORMAMIDE	C10H13NO	2.56	0.088887
DB07597	CIS-(1R,2S)-2-AMINO-1,2,3,4-TETRAHYDRONAPHTHALEN-1-OL	C10H13NO	2.56	0.088887
DB07851	(3R,4S)-1-(3,4-DIMETHOXYPHENYL)-3-(3-METHYLPHENYL)PIPERIDIN-4-AMINE	C20H26N2O2	2.56	0.088887
DB08090	(3Z,5S,6R,7S,8R,8aR)-3-(octylimino)hexahydro[1,3]oxazolo[3,4-a]pyridine-5,6,7,8-tetrol	C15H28N2O5	2.56	0.088887
DB08260	(1S,2R,3S,4R,5R)-2,3,4-trihydroxy-N-octyl-6-oxa-8-azabicyclo[3.2.1]octane-8-carbothioamide	C15H28N2O4S	2.56	0.088887
DB08374	PHENYLALANYLMETHYLCHLORIDE	C10H12ClNO	2.56	0.088887
DB08610	N-(2-AMINOETHYL)-2-{3-CHLORO-4-[(4-ISOPROPYLBENZYL)OXY]PHENYL} ACETAMIDE	C20H25ClN2O2	2.56	0.088887
DB08654	TRANS-(1S,2S)-2-AMINO-1,2,3,4-TETRAHYDRONAPHTHALEN-1-OL	C10H13NO	2.56	0.088887
DB02378	MMI-175	C38H62N6O8	2.561404	0.088707
DB07095	(S)-N-(4-carbamimidoylbenzyl)-1-(3-cyclopentylpropanoyl)pyrrolidine-2-carboxamide	C21H30N4O2	2.561404	0.088707
DB08725	5-(7-(5-HYDRO-4-ETHYL-2-OXAZOLYL)PHENOXY)HEPTYL)-3-METHYL ISOXAZOLE	C22H30N2O3	2.561404	0.088707
DB01566	3,4-Methylenedioxy-N-ethylamphetamine	C12H17NO2	2.5625	0.088564
DB01686	N,N-dimethylarginine	C8H18N4O2	2.5625	0.088564
DB02302	N3, N4-Dimethylarginine	C8H18N4O2	2.5625	0.088564
DB04636	Glutamine t-butyl ester	C9H18N2O3	2.5625	0.088564
DB06902	4-(1-methyl-1-phenylethyl)phenol	C15H16O	2.5625	0.088564
DB07645	SEBACIC ACID	C10H18O4	2.5625	0.088564
DB07178	5-PENTYL-2-PHENOXYPHENOL	C17H20O2	2.564103	0.088354
DB07757	(9aS)-4-bromo-9a-butyl-7-hydroxy-1,2,9,9a-tetrahydro-3H-fluoren-3-one	C17H19BrO2	2.564103	0.088354
DB08492	(2E)-3-(2-OCT-1-YN-1-YLPHENYL)ACRYLIC ACID	C17H20O2	2.564103	0.088354
DB08712	11-[(MERCAPTOCARBONYL)OXY]UNDECANOIC ACID	C12H22O4S	2.564103	0.088354
DB07090	(3S)-N-(3-CHLORO-2-METHYLPHENYL)-1-CYCLOHEXYL-5-OXOPYRROLIDINE-3-CARBOXAMIDE	C18H23ClN2O2	2.565217	0.088206
DB07222	(3S)-N-(5-CHLORO-2-METHYLPHENYL)-1-CYCLOHEXYL-5-OXOPYRROLIDINE-3-CARBOXAMIDE	C18H23ClN2O2	2.565217	0.088206
DB08455	9-(4-HYDROXY-2,6-DIMETHYL-PHENYL)-3,7-DIMETHYL-NONA-4,6,8-TRIENOIC ACID	C19H24O3	2.565217	0.088206
DB01569	Formebolone	C21H28O4	2.566038	0.088096
DB06936	N-(4-carbamimidoylbenzyl)-1-(4-methylpentanoyl)-L-prolinamide	C19H28N4O2	2.566038	0.088096
DB08390	(6S)-6-CYCLOPENTYL-6-[2-(3-FLUORO-4-ISOPROPOXYPHENYL)ETHYL]-4-HYDROXY-5,6-DIHYDRO-2H-PYRAN-2-ONE	C21H27FO4	2.566038	0.088096
DB03890	N-[2-(1-Formyl-2-Methyl-Propyl)-1-(4-Piperidin-1-Yl-but-2-Enoyl)-Pyrrolidin-3-Yl]-Methanesulfonamide	C19H33N3O4S	2.566667	0.088011
DB07656	N-[4-(1-BENZOYLPIPERIDIN-4-YL)BUTYL]-3-PYRIDIN-3-YLPROPANAMIDE	C24H31N3O2	2.566667	0.088011
DB08619	TESTOSTERONE HEMISUCCINATE	C23H32O5	2.566667	0.088011
DB07633	octyl 3-deoxy-2-O-(6-deoxy-alpha-L-galactopyranosyl)-beta-D-xylo-hexopyranoside	C20H38O9	2.567164	0.087944
DB02859	Soraphen A	C29H44O8	2.567901	0.087844
DB03279	Dodecyl-Alpha-D-Maltoside	C24H46O11	2.567901	0.087844
DB03393	(3s,6s,9r,10r,11s,12s,13e,15e,18s,21s)-18-{(1e,3e,7s,8s)-9-[(2s,3r,4s,5s,6r,9s,11s)-9-Ethyl-4-Hydroxy-3,5,11-Trimethyl-8-Oxo-1-Oxa-7-Azaspiro[5.5]Undec-2-Yl]-8-Hydroxy-1,7-Dimethylnona-1,3-Dienyl}-10,12-Dihydroxy-3-(3-Hydroxybenzyl)-6-Isopropyl-11-Methyl-	C60H91N5O13	2.568047	0.087824
DB01516	3,4,5-Trimethoxyamphetamine	C12H19NO3	2.571429	0.087357
DB01518	Benzethidine	C23H29NO3	2.571429	0.087357
DB01537	4-Bromo-2,5-dimethoxyphenethylamine	C10H14BrNO2	2.571429	0.087357
DB01562	1-(2-Phenylethyl)-4-phenyl-4-acetoxypiperidine	C21H25NO2	2.571429	0.087357
DB01996	3-Methylpyridine	C6H7N	2.571429	0.087357
DB02138	Diethyl 4-Methylbenzylphosphonate	C12H19O3P	2.571429	0.087357
DB02234	Ethylisothiourea	C3H8N2S	2.571429	0.087357
DB02403	2-Fluoroaniline	C6H6FN	2.571429	0.087357
DB02437	(5r)-5-Amino-6-Hydroxyhexylcarbamic Acid	C7H16N2O3	2.571429	0.087357
DB02531	Isobutyric Acid	C4H8O2	2.571429	0.087357
DB02539	S-Ethylisothiourea	C3H8N2S	2.571429	0.087357
DB02650	Tri-Chloro-Acetaldehyde	C2HCl3O	2.571429	0.087357
DB02697	Hydroxyaminovaline	C5H12N2O2	2.571429	0.087357
DB02788	S,3-Hydroxybutan-2-One	C4H8O2	2.571429	0.087357
DB03084	Cyclopropyl-{4-[5-(3,4-Dichlorophenyl)-2-[(1-Methyl)-Piperidin]-4-Yl-3-Propyl-3h-Imidazol-4-Yl]-Pyrimidin-2-Yl}Amine	C25H30Cl2N6	2.571429	0.087357
DB03238	3,5-Difluoroaniline	C6H5F2N	2.571429	0.087357
DB03316	1,4-Diethylene Dioxide	C4H8O2	2.571429	0.087357
DB03568	Butanoic Acid	C4H8O2	2.571429	0.087357
DB03760	Dihydrolipoic Acid	C8H16O2S2	2.571429	0.087357
DB03872	2,3-Dideoxyfucose	C6H12O3	2.571429	0.087357
DB04094	4-Hydroxy-2-Butanone	C4H8O2	2.571429	0.087357
DB04095	9-Deazahypoxanthine	C4H8O2	2.571429	0.087357
DB04141	2-Hexyloxy-6-Hydroxymethyl-Tetrahydro-Pyran-3,4,5-Triol	C12H24O6	2.571429	0.087357
DB04197	Descarboxy-nor-N(Omega)-Hydroxy-L-Arginine	C4H12N4O	2.571429	0.087357
DB04198	Formycin B	C4H12N4O	2.571429	0.087357
DB04234	N2-({[(4-Bromophenyl)Methyl]Oxy}Carbonyl)-N1-[(1s)-1-Formylpentyl]-L-Leucinamide	C20H29BrN2O4	2.571429	0.087357
DB04361	Methylhydrazine	CH4N2	2.571429	0.087357
DB04364	R,3-Hydroxybutan-2-One	C4H8O2	2.571429	0.087357
DB06728	Aniline	C6H7N	2.571429	0.087357
DB07392	2-CHLORO-4-ISOPROPYLAMINO-6-ETHYLAMINO -1,3,5-TRIAZINE	C8H14ClN5	2.571429	0.087357
DB07413	5'-S-[2-(decylamino)ethyl]-5'-thioadenosine	C22H38N6O3S	2.571429	0.087357
DB07626	4-(2-aminoethoxy)-N-(3-chloro-2-ethoxy-5-piperidin-1-ylphenyl)-3,5-dimethylbenzamide	C24H32ClN3O3	2.571429	0.087357
DB07886	(11alpha,14beta)-11,17,21-trihydroxypregn-4-ene-3,20-dione	C21H30O5	2.571429	0.087357
DB08024	1-[2-(S)-AMINO-3-BIPHENYL-4-YL-PROPIONYL]-PYRROLIDINE-2-(S)-CARBONITRILE	C20H25N3O	2.571429	0.087357
DB08089	6-[BIS(2,2,2-TRIFLUOROETHYL)AMINO]-4-(TRIFLUOROMETHYL)QUINOLIN-2(1H)-ONE	C14H9F9N2O	2.571429	0.087357
DB08119	1,1,1-TRIFLUORO-3-((N-ACETYL)-L-LEUCYLAMIDO)-4-PHENYL-BUTAN-2-ONE(N-ACETYL-L-LEUCYL-L-PHENYLALANYL TRIFLUOROMETHYL KETONE)	C18H23F3N2O3	2.571429	0.087357
DB08215	2-T-BUTYLAMINO-4-ETHYLAMINO-6-METHYLTHIO-S-TRIAZINE	C10H19N5S	2.571429	0.087357
DB08482	[[1-[N-HYDROXY-ACETAMIDYL]-3-METHYL-BUTYL]-CARBONYL-LEUCINYL]-ALANINE ETHYL ESTER	C19H35N3O6	2.571429	0.087357
DB08509	1-[6-(2-CHLORO-4-METHYXYPHENOXY)-HEXYL]-IMIDAZOLE	C16H21ClN2O2	2.571429	0.087357
DB08523	[HYDROXY(3-PHENYLPROPYL)AMINO]METHANOL	C10H15NO2	2.571429	0.087357
DB08622	4-(4-CHLORO-PHENYL)-1-{3-[2-(4-FLUORO-PHENYL)-[1,3]DITHIOLAN-2-YL]-PROPYL}-PIPERIDIN-4-OL	C23H27ClFNOS2	2.571429	0.087357
DB08690	UBIQUINONE-2	C19H26O4	2.571429	0.087357
DB08697	4-(2-aminoethoxy)-N-(3-chloro-5-piperidin-1-ylphenyl)-3,5-dimethylbenzamide	C22H28ClN3O2	2.571429	0.087357
DB03802	1-[4-(Octahydro-Pyrido[1,2-a]Pyrazin-2-Yl)-Phenyl]-2-Phenyl-1,2,3,4-Tetrahydro-Isoquinolin-6-Ol	C29H33N3O	2.575758	0.08674
DB07299	4-METHYL-PENTANOIC ACID {1-[4-GUANIDINO-1-(THIAZOLE-2-CARBONYL)-BUTYLCARBAMOYL]-2-METHYL-PROPYL}-AMIDE	C20H36N6O3S	2.575758	0.08674
DB08180	2-[METHYL-(5-GERANYL-4-METHYL-PENT-3-ENYL)-AMINO]-ETHYL-DIPHOSPHATE	C19H37NO7P2	2.575758	0.08674
DB02169	9,10-Deepithio-9,10-Didehydroacanthifolicin	C44H68O13	2.576	0.086705
DB06850	(S)-N-(4-carbamimidoylbenzyl)-1-(2-(cyclohexylamino)ethanoyl)pyrrolidine-2-carboxamide	C21H31N5O2	2.576271	0.086666
DB07741	4-(1R,3AS,4R,8AS,8BR)-[1-DIFLUOROMETHYL-2-(4-FLUOROBENZYL)-3-OXODECAHYDROPYRROLO[3,4-A]PYRROLIZIN-4-YL]BENZAMIDINE	C24H27F3N4O	2.576271	0.086666
DB02404	1-Deoxy-1-Thio-Heptaethylene Glycol	C14H30O7S	2.576923	0.086571
DB03782	N-(1-Adamantyl)-N'-(4-Guanidinobenzyl)Urea	C19H27N5O	2.576923	0.086571
DB07735	N-[1-(2,6-dimethoxybenzyl)piperidin-4-yl]-4-sulfanylbutanamide	C18H28N2O3S	2.576923	0.086571
DB07738	N-[1-(5-bromo-2,3-dimethoxybenzyl)piperidin-4-yl]-4-sulfanylbutanamide	C18H27BrN2O3S	2.576923	0.086571
DB01890	Deoxy-Bigchap	C42H75N3O15	2.577778	0.086446
DB02676	2-[3-(2-Hydroxy-1,1-Dihydroxymethyl-Ethylamino)-Propylamino]-2-Hydroxymethyl-Propane-1,3-Diol	C11H26N2O6	2.577778	0.086446
DB03010	Epothilone B	C27H41NO6S	2.578947	0.086274
DB01445	Bufotenine	C12H16N2O	2.580645	0.086021
DB02929	K201	C25H32N2O2S	2.580645	0.086021
DB04688	ECGONINE METHYL ESTER	C10H17NO3	2.580645	0.086021
DB07518	(2R)-2-ETHYL-1-HEXANESULFONIC ACID	C8H18O4S	2.580645	0.086021
DB02544	N-(6-{[3-(4-Bromophenyl)-1,2-Benzisothiazol-6-Yl]Oxy}Hexyl)-N-Methylprop-2-En-1-Amine	C23H27BrN2OS	2.581818	0.085844
DB06996	D-leucyl-N-(4-carbamimidoylbenzyl)-L-prolinamide	C19H29N5O2	2.581818	0.085844
DB02088	Norleucine Phosphonate	C5H14NO3P	2.583333	0.085614
DB02327	2-[2-(2-Hydroxy-Ethoxy)-Ethoxy]-Ethanol	C6H14O4	2.583333	0.085614
DB02386	Leucine Phosphonic Acid	C5H14NO3P	2.583333	0.085614
DB03001	Peridinin	C39H50O7	2.583333	0.085614
DB04365	Arecoline	C8H13NO2	2.583333	0.085614
DB07184	6-(cyclohexylsulfanyl)-1-(ethoxymethyl)-5-(1-methylethyl)pyrimidine-2,4(1H,3H)-dione	C16H26N2O3S	2.583333	0.085614
DB07465	(1S,3S,5S)-2-{(2S)-2-amino-2-[(1R,3S,5R,7S)-3-hydroxytricyclo[3.3.1.1~3,7~]dec-1-yl]acetyl}-2-azabicyclo[3.1.0]hexane-3-carbonitrile	C18H25N3O2	2.583333	0.085614
DB08653	2-(1H-INDOL-3-YL)ETHANAMINE	C10H12N2	2.583333	0.085614
DB07841	GERANYLGERANYL DIPHOSPHATE	C20H36O7P2	2.584615	0.085417
DB08670	METHYL N-[(2S,3R)-3-AMINO-2-HYDROXY-3-(4-ISOPROPYLPHENYL)PROPANOYL]-D-ALANYL-D-LEUCINATE	C22H35N3O5	2.584615	0.085417
DB02785	N-[2(S)-Cyclopentyl-1(R)-Hydroxy-3(R)Methyl]-5-[(2(S)-Tertiary-Butylamino-Carbonyl)-4-(N1-(2)-(N-Methylpiperazinyl)-3-Chloro-Pyrazinyl-5-Carbonyl)-Piperazino]-4(S)-Hydroxy-2(R)-Phenylmethyl-Pentanamide	C37H55ClN8O5	2.584906	0.085373
DB01531	Desomorphine	C17H21NO2	2.585366	0.085301
DB06987	2-(4-(2-HYDROXY-3-(ISOPROPYLAMINO)PROPOXY)PHENYL)ETHANAMIDE	C14H22N2O3	2.585366	0.085301
DB08475	[(4R)-2,2-DIMETHYL-1,3-DIOXOLAN-4-YL]METHYL HYDROGEN HEX-5-ENYLPHOSPHONATE	C12H23O5P	2.585366	0.085301
DB08548	[(4S)-2,2-DIMETHYL-1,3-DIOXOLAN-4-YL]METHYL HYDROGEN HEX-5-ENYLPHOSPHONATE	C12H23O5P	2.585366	0.085301
DB08598	4-CHLORO-8-METHYL-7-(3-METHYL-BUT-2-ENYL)-6,7,8,9-TETRAHYDRO-2H-2,7,9A-TRIAZA-BENZO[CD]AZULENE-1-THIONE	C16H20ClN3S	2.585366	0.085301
DB08600	5-CHLORO-8-METHYL-7-(3-METHYL-BUT-2-ENYL)-6,7,8,9-TETRAHYDRO-2H-2,7,9A-TRIAZA-BENZO[CD]AZULENE-1-THIONE	C16H20ClN3S	2.585366	0.085301
DB01547	Drotebanol	C19H27NO4	2.588235	0.084853
DB02815	Indene	C9H8	2.588235	0.084853
DB03655	Bcx-1812	C15H28N4O4	2.588235	0.084853
DB06869	1-[2-AMINO-2-CYCLOHEXYL-ACETYL]-PYRROLIDINE-3-CARBOXYLIC ACID 5-CHLORO-2-(2-ETHYLCARBAMOYL-ETHOXY)-BENZYLAMIDE	C24H35ClN4O4	2.588235	0.084853
DB07532	N-hexanoyl-L-homoserine	C10H19NO4	2.588235	0.084853
DB07569	CIS-4-METHYL-N-[(1S)-3-(METHYLSULFANYL)-1-(PYRIDIN-4-YLCARBAMOYL)PROPYL]CYCLOHEXANECARBOXAMIDE	C18H27N3O2S	2.588235	0.084853
DB07603	N-hexanoyl-L-homocysteine	C10H19NO3S	2.588235	0.084853
DB08061	4-[3-(4-CHLOROPHENYL)-1H-PYRAZOL-5-YL]PIPERIDINE	C14H16ClN3	2.588235	0.084853
DB02686	Undecyl-Beta-D-Maltopyranoside	C23H44O11	2.589744	0.084613
DB04288	2-[Trans-(4-Aminocyclohexyl)Amino]-6-(Benzyl-Amino)-9-Cyclopentylpurine	C23H31N7	2.590164	0.084546
DB07505	N-({(3R,4R)-4-[(benzyloxy)methyl]pyrrolidin-3-yl}methyl)-N-(2-methylpropyl)benzenesulfonamide	C23H32N2O3S	2.590164	0.084546
DB07973	N-(1-ISOPROPYLPIPERIDIN-4-YL)-1-(3-METHOXYBENZYL)-1H-INDOLE-2-CARBOXAMIDE	C25H31N3O2	2.590164	0.084546
DB08037	(2S)-4-(2,5-difluorophenyl)-N-[(3R,4S)-3-fluoro-1-methylpiperidin-4-yl]-2-(hydroxymethyl)-N-methyl-2-phenyl-2,5-dihydro-1H-pyrrole-1-carboxamide	C25H28F3N3O2	2.590164	0.084546
DB02600	5-N-Acetyl-3-(1-Ethylpropyl)-1-Cyclohexene-1-Carboxylic Acid	C14H24N2O4	2.590909	0.084427
DB06878	1-[(2R)-2-aminobutanoyl]-N-(3-chlorobenzyl)-L-prolinamide	C16H22ClN3O2	2.590909	0.084427
DB07154	(3R)-4-[(3R)-3-AMINO-4-(2,4,5-TRIFLUOROPHENYL)BUTANOYL]-3-METHYL-1,4-DIAZEPAN-2-ONE	C16H20F3N3O2	2.590909	0.084427
DB08247	6-(CYCLOHEXYLMETHOXY)-8-ISOPROPYL-9H-PURIN-2-AMINE	C15H23N5O	2.590909	0.084427
DB04032	Adamantane-1-Carboxylic Acid-5-Dimethylamino-Naphthalene-1-Sulfonylamino-Butyl-Amide	C27H37N3O3S	2.591549	0.084324
DB02034	Swainsonine	C8H15NO3	2.592593	0.084155
DB02299	Arginineamide	C6H15N5O	2.592593	0.084155
DB02991	S-Ethyl-N-[4-(Trifluoromethyl)Phenyl]Isothiourea	C10H11F3N2S	2.592593	0.084155
DB03305	N5-Iminoethyl-L-Ornithine	C7H15N3O2	2.592593	0.084155
DB04051	5-Phenylvaleric Acid	C11H14O2	2.592593	0.084155
DB04612	N-METHYLALANYL-3-METHYLVALYL-4-PHENOXY-N-(1,2,3,4-TETRAHYDRONAPHTHALEN-1-YL)PROLINAMIDE	C31H42N4O4	2.592593	0.084155
DB07412	1-biphenyl-2-ylmethanamine	C13H13N	2.592593	0.084155
DB08239	(2S)-4-(2,5-DIFLUOROPHENYL)-N-METHYL-2-PHENYL-N-PIPERIDIN-4-YL-2,5-DIHYDRO-1H-PYRROLE-1-CARBOXAMIDE	C23H25F2N3O	2.592593	0.084155
DB08328	PANTOTHENYL-AMINOETHANOL-11-PIVALIC ACID	C16H30N2O6	2.592593	0.084155
DB08408	(3R)-3-hydroxy-2,2-dimethyl-4-oxo-4-({3-oxo-3-[(2-sulfanylethyl)amino]propyl}amino)butyl 2,2-dimethylpropanoate	C16H30N2O5S	2.592593	0.084155
DB08722	5-(7-(6-CHLORO-4-(5-HYDRO-4-METHYL-2-OXAZOLYL)PHENOXY)HEPTYL)-3-METHYL ISOXAZOLE	C21H27ClN2O3	2.592593	0.084155
DB08727	5-(7-(5-HYDRO-4-METHYL-2-OXAZOLYL)PHENOXY)HEPTYL)-3-METHYL ISOXAZOLE	C21H28N2O3	2.592593	0.084155
DB04172	[2,4,6-Triisopropyl-Phenylsulfonyl-L-[3-Amidino-Phenylalanine]]-Piperazine-N'-Beta-Alanine	C32H48N6O4S	2.593407	0.084022
DB01480	Cyprenorphine	C26H33NO4	2.59375	0.083966
DB02225	1,2-Di-N-Pentanoyl-Sn-Glycero-3-Dithiophosphocholine	C18H36NO6PS2	2.59375	0.083966
DB04471	2-Phenyl-1-[4-(2-Piperidin-1-Yl-Ethoxy)-Phenyl]-1,2,3,4-Tetrahydro-Isoquinolin-6-Ol	C28H32N2O2	2.59375	0.083966
DB01468	Ethylmethylthiambutene	C15H19NS2	2.594595	0.083827
DB02565	4-Dimethylamino-N-(6-Hydroxycarbamoyethyl)Benzamide-N-Hydroxy-7-(4-Dimethyla Minobenzoyl)Aminoheptanamide	C16H25N3O3	2.595745	0.083637
DB08038	L-alanyl-N-[(1S,2R)-1-benzyl-2-hydroxypropyl]-L-alaninamide	C16H25N3O3	2.595745	0.083637
DB08686	5,6,7,8,9,10-HEXAHYDRO-4-HYDROXY-3-(1-PHENYLPROPYL)CYCLOOCTA[B]PYRAN-2-ONE	C20H24O3	2.595745	0.083637
DB06982	(2S)-8-[(tert-butoxycarbonyl)amino]-2-(1H-indol-3-yl)octanoic acid	C21H30N2O4	2.596491	0.083513
DB07083	beta-phenyl-D-phenylalanyl-N-propyl-L-prolinamide	C23H29N3O2	2.596491	0.083513
DB07701	1-BENZYL-4-[(5,6-DIMETHOXY-1-INDANON-2-YL)METHYL]PIPERIDINE	C24H29NO3	2.596491	0.083513
DB08308	SUCCINIC ACID MONO-(13-METHYL-3-OXO-2,3,6,7,8,9,10,11,12,13,14,15,16,17-TETRADECAHYDRO-1H-CYCLOPENTA[A]PHENANTHREN-17-YL) ESTER	C22H30O5	2.596491	0.083513
DB08493	5-METHYL-3-(9-OXO-1,8-DIAZA-TRICYCLO[10.6.1.013,18]NONADECA-12(19),13,15,17-TETRAEN-10-YLCARBAMOYL)-HEXANOIC ACID	C25H35N3O4	2.597015	0.083426
DB01563	Chloral hydrate	C2H3Cl3O2	2.6	0.082923
DB01699	(4e)-4-Aminohex-4-Enoic Acid	C6H11NO2	2.6	0.082923
DB01731	(S)-Wiskostatin	C17H18Br2N2O	2.6	0.082923
DB02534	2-Allylphenol	C9H10O	2.6	0.082923
DB02725	2-Amino-4-(4-Amino-Cyclohexa-2,5-Dienyl)-Butyric Acid	C10H16N2O2	2.6	0.082923
DB03189	Cu-Cyclam	C10H20N4.Cu	2.6	0.082923
DB03309	N-Cyclohexyltaurine	C8H17NO3S	2.6	0.082923
DB03345	Beta-Mercaptoethanol	C2H6OS	2.6	0.082923
DB04108	(2s,3r)-3-Amino-2-Hydroxy-5-(Ethylsulfanyl)Pentanoyl-((S)-(-)-(1-Naphthyl)Ethyl)Amide	C19H26N2O2S	2.6	0.082923
DB04373	4-Amino-N-{4-[2-(2,6-Dimethyl-Phenoxy)-Acetylamino]-3-Hydroxy-1-Isobutyl-5-Phenyl-Pentyl}-Benzamide	C32H41N3O4	2.6	0.082923
DB04378	3-Amino-N-{4-[2-(2,6-Dimethyl-Phenoxy)-Acetylamino]-3-Hydroxy-1-Isobutyl-5-Phenyl-Pentyl}-Benzamide	C32H41N3O4	2.6	0.082923
DB04620	Cycloleucine	C6H11NO2	2.6	0.082923
DB04729	GENTAMICIN C1A	C19H39N5O7	2.6	0.082923
DB04778	SC45647	C18H26N4O2	2.6	0.082923
DB07388	ETHYL 4-[(4-METHYLPYRIDIN-2-YL)AMINO]PIPERIDINE-1-CARBOXYLATE	C14H21N3O2	2.6	0.082923
DB07485	4,4'-cyclohexane-1,1-diyldiphenol	C18H20O2	2.6	0.082923
DB07736	(2S)-4-(4-fluorobenzyl)-N-(2-sulfanylethyl)piperazine-2-carboxamide	C14H20FN3OS	2.6	0.082923
DB07820	6-(3',5'-DIMETHYLBENZYL)-1-ETHOXYMETHYL-5-ISOPROPYLURACIL	C19H26N2O3	2.6	0.082923
DB08014	(METHYLPYRIDAZINE PIPERIDINE BUTYLOXYPHENYL)ETHYLACETATE	C23H31N3O3	2.6	0.082923
DB08070	2-[4-(3-METHYL-1H-PYRAZOL-4-YL)PHENYL]ETHANAMINE	C12H15N3	2.6	0.082923
DB08382	2-(4-{(3S,5S)-5-[(3,3-difluoropyrrolidin-1-yl)carbonyl]pyrrolidin-3-yl}piperazin-1-yl)pyrimidine	C17H24F2N6O	2.6	0.082923
DB03621	L-709,587	C52H76N2O13	2.601399	0.082684
DB04287	(S)-5-(4-Benzyloxy-Phenyl)-4-(7-Phenyl-Heptanoylamino)-Pentanoic Acid	C31H37NO4	2.60274	0.082452
DB02587	Forskolin	C22H34O7	2.603175	0.082377
DB08220	(8alpha,10alpha,13alpha,17beta)-17-[(4-hydroxyphenyl)carbonyl]androsta-3,5-diene-3-carboxylic acid	C27H32O4	2.603175	0.082377
DB01475	Dioxaphetyl butyrate	C22H27NO3	2.603774	0.082273
DB02881	4-(4-Hydroxy-3-Isopropylphenylthio)-2-Isopropylphenol	C18H22O2S	2.604651	0.08212
DB07155	(3S)-1-CYCLOHEXYL-5-OXO-N-PHENYLPYRROLIDINE-3-CARBOXAMIDE	C17H22N2O2	2.604651	0.08212
DB07188	(3S)-1-CYCLOHEXYL-N-(3,5-DICHLOROPHENYL)-5-OXOPYRROLIDINE-3-CARBOXAMIDE	C17H20Cl2N2O2	2.604651	0.08212
DB07192	(3S)-N-(3-BROMOPHENYL)-1-CYCLOHEXYL-5-OXOPYRROLIDINE-3-CARBOXAMIDE	C17H21BrN2O2	2.604651	0.08212
DB07330	trans-4-(7-carbamoyl-1H-benzimidazol-2-yl)-1-propylpiperidinium	C16H22N4O	2.604651	0.08212
DB07883	(2-AMINO-3-PHENYL-BICYCLO[2.2.1]HEPT-2-YL)-PHENYL-METHANONE	C20H21NO	2.604651	0.08212
DB03775	D-Dethiobiotin	C10H18N2O3	2.606061	0.081872
DB03892	5-N-Allyl-Arginine	C9H18N4O2	2.606061	0.081872
DB07038	2-(cyclohexylamino)benzoic acid	C13H17NO2	2.606061	0.081872
DB08100	2,6-dimethyl-4-[(E)-2-phenylethenyl]phenol	C16H16O	2.606061	0.081872
DB02081	Bis-Benzamidine	C23H28N4O	2.607143	0.08168
DB06845	(S)-N-(4-carbamimidoylbenzyl)-1-(2-(cyclopentylamino)ethanoyl)pyrrolidine-2-carboxamide	C20H29N5O2	2.607143	0.08168
DB03472	Cyclohexyl-Hexyl-Beta-D-Maltoside	C24H44O11	2.607595	0.0816
DB01760	2-Methoxy-3-Isopropylpyrazine	C8H12N2O	2.608696	0.081403
DB02233	6-Hydroxy-D-Norleucine	C6H13NO3	2.608696	0.081403
DB02803	3-Phenyl-1,2-Propandiol	C9H12O2	2.608696	0.081403
DB02978	Beta-Hydroxyleucine	C6H13NO3	2.608696	0.081403
DB03412	6-Hydroxy-L-Norleucine	C6H13NO3	2.608696	0.081403
DB03654	S,S-Propylthiocysteine	C6H13NOS2	2.608696	0.081403
DB04545	(3r,4r,5r)-5-(Hydroxymethyl)Piperidine-3,4-Diol	C6H13NO3	2.608696	0.081403
DB07749	2-ACETYLAMINO-4-METHYL-PENTANOIC ACID (1-FORMYL-2-PHENYL-ETHYL)-AMIDE	C17H24N2O3	2.608696	0.081403
DB08035	1-TERT-BUTYL-3-(2,5-DIMETHYLBENZYL)-1H-PYRAZOLO[3,4-D]PYRIMIDIN-4-AMINE	C18H23N5	2.608696	0.081403
DB08489	N4-HYDROXY-2-ISOBUTYL-N1-(9-OXO-1,8-DIAZA-TRICYCLO[10.6.1.013,18]NONADECA-12(19),13,15,17-TETRAEN-10-YL)-SUCCINAMIDE	C25H36N4O4	2.608696	0.081403
DB08755	N-[(1S)-2-{[(1R)-2-(benzyloxy)-1-cyano-1-methylethyl]amino}-1-(cyclohexylmethyl)-2-oxoethyl]morpholine-4-carboxamide	C25H36N4O4	2.608696	0.081403
DB04653	CBZ-LEU-LEU-TYR-CH2F	C30H43N3O6	2.609756	0.081213
DB01535	Carfentanil	C24H30N2O3	2.610169	0.081138
DB04278	2-[2-(2-Cyclohexyl-2-Guanidino-Acetylamino)-Acetylamino]-N-(3-Mercapto-Propyl)-Propionamide	C17H32N6O3S	2.610169	0.081138
DB04738	Motuporin	C40H63N5O10	2.610169	0.081138
DB04764	[4-(3-AMINOMETHYL-PHENYL)-PIPERIDIN-1-YL]-(5-PHENETHYL- PYRIDIN-3-YL)-METHANONE	C26H29N3O	2.610169	0.081138
DB08376	(2R)-3-(phosphonooxy)propane-1,2-diyl diheptanoate	C17H33O8P	2.610169	0.081138
DB01928	Huperaine A	C15H18N2O	2.611111	0.080968
DB02878	3-(2-Aminoethyl)-4-(Aminomethyl)Heptanedioic Acid	C10H20N2O4	2.611111	0.080968
DB03624	7-(Carboxyamino)-8-Amino-Nonanoic Acid	C10H20N2O4	2.611111	0.080968
DB04298	3-(4-Amino-2-Tert-Butyl-5-Methyl-Phenylsulfanyl)-6-Cyclopentyl-4-Hydroxy-6-[2-(4-Hydroxy-Phenyl)-Ethyl]-5,6-Dihydro-Pyran-2-One	C29H37NO4S	2.611111	0.080968
DB01461	Dimenoxadol	C20H25NO3	2.612245	0.080761
DB07048	N-[(2R)-5-(aminosulfonyl)-2,3-dihydro-1H-inden-2-yl]-2-propylpentanamide	C17H26N2O3S	2.612245	0.080761
DB07873	(1-HYDROXYDODECANE-1,1-DIYL)BIS(PHOSPHONIC ACID)	C12H28O7P2	2.612245	0.080761
DB02491	4-[4-(1-Amino-1-Methylethyl)Phenyl]-5-Chloro-N-[4-(2-Morpholin-4-Ylethyl)Phenyl]Pyrimidin-2-Amine	C25H30ClN5O	2.612903	0.08064
DB07092	(2S,3S)-3-AMINO-4-(3,3-DIFLUOROPYRROLIDIN-1-YL)-N,N-DIMETHYL-4-OXO-2-(TRANS-4-[1,2,4]TRIAZOLO[1,5-A]PYRIDIN-6-YLCYCLOHEXYL)BUTANAMIDE	C22H30F2N6O2	2.612903	0.08064
DB07135	(2S,3S)-3-AMINO-4-[(3S)-3-FLUOROPYRROLIDIN-1-YL]-N,N-DIMETHYL-4-OXO-2-(TRANS-4-[1,2,4]TRIAZOLO[1,5-A]PYRIDIN-5-YLCYCLOHEXYL)BUTANAMIDE	C22H31FN6O2	2.612903	0.08064
DB08099	6-ETHYL-5-[(2S)-1-(3-METHOXYPROPYL)-2-PHENYL-1,2,3,4-TETRAHYDROQUINOLIN-7-YL]PYRIMIDINE-2,4-DIAMINE	C25H31N5O	2.612903	0.08064
DB02505	N-(R-Carboxy-Ethyl)-Alpha-(S)-(2-Phenylethyl)	C37H44N4O3	2.613636	0.080506
DB04191	Skf 107457	C29H47N5O7	2.613636	0.080506
DB01624	Zuclopenthixol	C22H25ClN2OS	2.615385	0.080182
DB01780	Fusicoccin	C36H56O12	2.615385	0.080182
DB02203	Acetone Cyanohydrin	C4H7NO	2.615385	0.080182
DB02695	O1-Pentyl-Mannose	C11H22O6	2.615385	0.080182
DB03347	Triethyl Phosphate	C6H15O4P	2.615385	0.080182
DB07086	4-[(1S,2S,5S)-5-(HYDROXYMETHYL)-8-METHYL-3-OXABICYCLO[3.3.1]NON-7-EN-2-YL]PHENOL	C16H20O3	2.615385	0.080182
DB08250	(5S)-5-(3-AMINOPROPYL)-3-(2,5-DIFLUOROPHENYL)-N-ETHYL-5-PHENYL-4,5-DIHYDRO-1H-PYRAZOLE-1-CARBOXAMIDE	C21H24F2N4O	2.615385	0.080182
DB08547	PROGESTERONE-11-ALPHA-OL-HEMISUCCINATE	C25H34O6	2.615385	0.080182
DB01469	Acetorphine	C27H35NO5	2.617647	0.079758
DB04776	N6-METHYL-(R)-ROSCOVITINE, R-2-[6-(BENZYL-METHYL-AMINO)-9-ISOPROPYL-9H-PURIN-2-YLAMINO]-BUTAN-1-OL	C20H28N6O	2.618182	0.079657
DB07878	N-[(1S)-1-{1-[(1R,3E)-1-ACETYLPENT-3-EN-1-YL]-1H-1,2,3-TRIAZOL-4-YL}-1,2-DIMETHYLPROPYL]BENZAMIDE	C21H28N4O2	2.618182	0.079657
DB07965	6-(CYCLOHEXYLAMINO)-9-[2-(4-METHYLPIPERAZIN-1-YL)-ETHYL]-9H-PURINE-2-CARBONITRILE	C19H28N8	2.618182	0.079657
DB03672	9-N-Phenylmethylamino-Tacrine	C20H20N2	2.619048	0.079493
DB06842	(4R)-4-(3-butoxy-4-methoxybenzyl)imidazolidin-2-one	C15H22N2O3	2.619048	0.079493
DB07940	9-(3-IODOBENZYLAMINO)-1,2,3,4-TETRAHYDROACRIDINE	C20H19IN2	2.619048	0.079493
DB01454	3,4-Methylenedioxymethamphetamine	C11H15NO2	2.62069	0.07918
DB02148	3-Amino-4-Oxybenzyl-2-Butanone	C11H15NO2	2.62069	0.07918
DB03974	L-Homoarginine	C7H16N4O2	2.62069	0.07918
DB04697	TRANS-4-(GUANIDINOMETHYL)-CYCLOHEXANE-L-YL-D-3-CYCLOHEXYLALANYL-L-AZETIDINE-2-YL-D-TYROSINYL-L-HOMOARGININAMIDE	C38H61N11O6	2.62069	0.07918
DB07091	(S)-N-(4-carbamimidoylbenzyl)-1-(2-(cyclohexyloxy)ethanoyl)pyrrolidine-2-carboxamide	C21H30N4O3	2.62069	0.07918
DB08280	(1S,3R,4S,5S,7S)-4-{[2-(4-METHOXYPHENOXY)-2-METHYLPROPANOYL]AMINO}ADAMANTANE-1-CARBOXAMIDE	C22H30N2O4	2.62069	0.07918
DB08617	4-(2,2,2-TRIFLUOROETHYL)-L-PHENYLALANINE	C11H12F3NO2	2.62069	0.07918
DB01551	Dihydrocodeine	C18H23NO3	2.622222	0.078886
DB07612	6-(3-AMINOPHENYL)-N-(TERT-BUTYL)-2-(TRIFLUOROMETHYL)QUINAZOLIN-4-AMINE	C19H19F3N4	2.622222	0.078886
DB07869	6-CHLORO-4-(CYCLOHEXYLSULFINYL)-3-PROPYLQUINOLIN-2(1H)-ONE	C18H22ClNO2S	2.622222	0.078886
DB02860	Calyculin A	C50H81N4O15P	2.622517	0.078829
DB08364	1-{[(1E)-(3-HYDROXY-2-METHYL-5-{[(TRIHYDROXY-LAMBDA^5^-PHOSPHANYL)OXY]METHYL}PYRIDIN-4-YL)METHYLIDENE]AMINO}UNDECAN-2-ONE	C19H33N2O6P	2.622951	0.078745
DB01688	P-Cresol	C7H8O	2.625	0.078346
DB01711	2,3,4,5,6-Pentafluorobenzyl Alcohol	C7H3F5O	2.625	0.078346
DB01776	M-Cresol	C7H8O	2.625	0.078346
DB02083	Dimethylglycine	C4H9NO2	2.625	0.078346
DB02084	CRA_17312	C4H9NO2	2.625	0.078346
DB02530	Gamma(Amino)-Butyric Acid	C4H9NO2	2.625	0.078346
DB02822	Para-Bromobenzyl Alcohol	C7H7BrO	2.625	0.078346
DB02856	Methyl-Carbamic Acid Ethyl Ester	C4H9NO2	2.625	0.078346
DB02952	Alpha-Aminoisobutyric Acid	C4H9NO2	2.625	0.078346
DB03339	3-Iodo-Benzyl Alcohol	C7H7IO	2.625	0.078346
DB03432	Beta-Amino Isobutyrate	C4H9NO2	2.625	0.078346
DB03610	Alpha,Alpha,Alpha-Trifluoro-P-Cresol	C7H5F3O	2.625	0.078346
DB03630	2-Iodobenzylthio Group	C7H7IS	2.625	0.078346
DB03919	Ethyl-Carbamic Acid Methyl Ester	C4H9NO2	2.625	0.078346
DB04312	2,3-Difluorobenzyl Alcohol	C7H6F2O	2.625	0.078346
DB04448	2,4-Difluorobenzyl Alcohol 2,4-Difluoro-1-(Hydroxymethyl)Benzene	C7H6F2O	2.625	0.078346
DB04454	Alpha-Aminobutyric Acid	C4H9NO2	2.625	0.078346
DB04799	5-n-undecyl-6-hydroxy-4,7-dioxobenzothiazole	C18H25NO3S	2.625	0.078346
DB07064	(4R)-4-(3-HYDROXYPHENYL)-N,N,7,8-TETRAMETHYL-3,4-DIHYDROISOQUINOLINE-2(1H)-CARBOXAMIDE	C20H24N2O2	2.625	0.078346
DB07463	(3R,4S)-1-[(4-amino-5H-pyrrolo[3,2-d]pyrimidin-7-yl)methyl]-4-[(butylsulfanyl)methyl]pyrrolidin-3-ol	C16H25N5OS	2.625	0.078346
DB07482	(2R)-N-[(2R)-2-(DIHYDROXYBORYL)-1-L-PROLYLPYRROLIDIN-2-YL]-N-[(5R)-5-(DIHYDROXYBORYL)-1-L-PROLYLPYRROLIDIN-2-YL]-L-PROLINAMIDE	C9H17BN2O3	2.625	0.078346
DB07990	(RP,SP)-O-(2R)-(1-PHENOXYBUT-2-YL)-METHYLPHOSPHONIC ACID CHLORIDE	C11H16ClO3P	2.625	0.078346
DB08419	(1S)-1-(PHENOXYMETHYL)PROPYL METHYLPHOSPHONOCHLORIDOATE	C11H16ClO3P	2.625	0.078346
DB08644	{1-[2-(1-FORMYL-PROPYL)-3-METHANESULFONYLAMINO-PYRROLIDINE-1-CARBONYL]-2-METHYL-PROPYL}-CARBAMIC ACID TERT-BUTYL ESTER	C19H35N3O6S	2.625	0.078346
DB07659	AC-(D)PHE-PRO-BOROHOMOLYS-OH	C22H35BN4O5	2.626866	0.077979
DB02139	(2e)-N-Allyl-4-{[3-(4-Bromophenyl)-5-Fluoro-1-Methyl-1h-Indazol-6-Yl]Oxy}-N-Methyl-2-Buten-1-Amine	C22H23BrFN3O	2.627451	0.077863
DB08726	5-(7-(4-(4,5-DIHYDRO-2-OXAZOLYL)PHENOXY)HEPTYL)-3-METHYL ISOXAZOLE	C20H26N2O3	2.627451	0.077863
DB01951	Gpi-1046	C20H28N2O4	2.62963	0.077428
DB01952	1,N6-Ethenoadenine	C20H28N2O4	2.62963	0.077428
DB04630	Aldosterone	C21H28O5	2.62963	0.077428
DB04680	GALACTOSE GREASE	C16H30O8	2.62963	0.077428
DB06859	N-ALLYL-5-AMIDINOAMINOOXY-PROPYLOXY-3-CHLORO-N-CYCLOPENTYLBENZAMIDE	C19H27ClN4O3	2.62963	0.077428
DB07133	D-phenylalanyl-N-(3-methylbenzyl)-L-prolinamide	C22H27N3O2	2.62963	0.077428
DB07779	N-({(2S)-1-[(3R)-3-AMINO-4-(2-FLUOROPHENYL)BUTANOYL]PYRROLIDIN-2-YL}METHYL)BENZAMIDE	C22H26FN3O2	2.62963	0.077428
DB08051	(2R)-4-(2-BENZOYL-1,2-DIAZEPAN-1-YL)-4-OXO-1-(2,4,5-TRIFLUOROPHENYL)BUTAN-2-AMINE	C22H24F3N3O2	2.62963	0.077428
DB02545	Fexaramine	C32H36N2O3	2.630137	0.077326
DB02027	N-{(4s)-4-Amino-5-[(2-Aminoethyl)Amino]Pentyl}-N'-Nitroguanidine	C8H21N7O2	2.631579	0.077036
DB02811	Diethylphosphono Group	C4H11O3P	2.631579	0.077036
DB03466	BMS184394	C26H28O3	2.631579	0.077036
DB03754	Tris(Hydroxymethyl)Aminomethane	C4H11NO3	2.631579	0.077036
DB03999	Butylphosphonate	C4H11O3P	2.631579	0.077036
DB04664	Cyclohexyl-pentyl-maltoside	C23H42O11	2.631579	0.077036
DB07798	(3R)-3-(FLUOROMETHYL)-N-(3,3,3-TRIFLUOROPROPYL)-1,2,3,4-TETRAHYDROISOQUINOLINE-7-SULFONAMIDE	C13H16F4N2O2S	2.631579	0.077036
DB08013	(METHYLPYRIDAZINE PIPERIDINE PROPYLOXYPHENYL)ETHYLACETATE	C22H29N3O3	2.631579	0.077036
DB06910	[4-R-(4-ALPHA,6-BETA,7-BETA]-HEXAHYDRO-5,6-DI(HYDROXY)-1,3-DI(ALLYL)-4,7-BISPHENYLMETHYL)-2H-1,3-DIAZEPINONE	C25H30N2O3	2.633333	0.076679
DB08582	N-(4-bromo-2-{[(3R,5S)-3,5-dimethylpiperidin-1-yl]carbonyl}phenyl)-4-morpholin-4-yl-4-oxobutanamide	C22H30BrN3O4	2.633333	0.076679
DB01954	4-[3-(Cyclopentyloxy)-4-Methoxyphenyl]-2-Pyrrolidinone	C16H21NO3	2.634146	0.076513
DB02161	Hydroxy-Phenyl-Acetic Acid 8-Methyl-8-Aza-Bicyclo[3.2.1]Oct-3-Yl Ester	C16H21NO3	2.634146	0.076513
DB03187	6-(Hydroxyethyldithio)-8-(Aminomethylthio)Octanoic Acid	C11H23NO3S3	2.634146	0.076513
DB03606	(S)-Rolipram	C16H21NO3	2.634146	0.076513
DB04149	(R)-Rolipram	C16H21NO3	2.634146	0.076513
DB08580	4-bromo-2-{[(2R)-2-(2-chlorobenzyl)pyrrolidin-1-yl]carbonyl}aniline	C18H18BrClN2O	2.634146	0.076513
DB07400	1-ETHOXYCARBONYL-D-PHE-PRO-2(4-AMINOBUTYL)HYDRAZINE	C21H33N5O4	2.634921	0.076354
DB01560	Cathinone	C9H11NO	2.636364	0.076056
DB01761	4-[5-[2-(1-Phenyl-Ethylamino)-Pyrimidin-4-Yl]-1-Methyl-4-(3-Trifluoromethylphenyl)-1h-Imidazol-2-Yl]-Piperidine	C28H29F3N6	2.636364	0.076056
DB01963	Phenylethane Boronic Acid	C8H11BO2	2.636364	0.076056
DB03184	5-Amino-3-Methyl-Pyrrolidine-2-Carboxylic Acid	C6H12N2O2	2.636364	0.076056
DB07258	(R)-pyridin-4-yl[4-(2-pyrrolidin-1-ylethoxy)phenyl]methanol	C18H22N2O2	2.636364	0.076056
DB07543	(2S)-1-(9H-Carbazol-4-yloxy)-3-(isopropylamino)propan-2-ol	C18H22N2O2	2.636364	0.076056
DB07859	4-(4-CHLOROPHENYL)-4-[4-(1H-PYRAZOL-4-YL)PHENYL]PIPERIDINE	C20H20ClN3	2.636364	0.076056
DB08274	6,7,8,9-TETRAHYDRO-4-HYDROXY-3-(1-PHENYLPROPYL)CYCLOHEPTA[B]PYRAN-2-ONE	C19H22O3	2.636364	0.076056
DB02640	Fumagillin	C26H36O7	2.637681	0.075782
DB06929	1-butanoyl-N-(4-carbamimidoylbenzyl)-L-prolinamide	C17H24N4O2	2.638298	0.075653
DB08149	1-[4-(4-chlorobenzyl)-1-(7H-pyrrolo[2,3-d]pyrimidin-4-yl)piperidin-4-yl]methanamine	C19H22ClN5	2.638298	0.075653
DB08458	(4-BROMOPHENYL)[4-({(2E)-4-[CYCLOPROPYL(METHYL)AMINO]BUT-2-ENYL}OXY)PHENYL]METHANONE	C21H22BrNO2	2.638298	0.075653
DB08542	3,4-dihydroxy-9,10-secoandrosta-1(10),2,4-triene-9,17-dione	C19H24O4	2.638298	0.075653
DB04772	1-GUANIDINO-4-(N-PHENYLMETHANESULFONYL-L-LEUCYL-L-PROLYLAMINO)BUTANE	C23H38N6O4S	2.638889	0.075529
DB02971	2-Amino-4-(2-Amino-Ethoxy)-Butyric Acid	C6H14N2O3	2.64	0.075296
DB07366	2-[N'-(4-AMINO-BUTYL)-HYDRAZINOCARBONYL]-PYRROLIDINE-1-CARBOXYLIC ACID BENZYL ESTER	C17H26N4O3	2.64	0.075296
DB07910	PHENYLALANINDIOL	C9H13NO2	2.64	0.075296
DB08289	N-(PARA-GLUTARAMIDOPHENYL-ETHYL)-PIPERIDINIUM-N-OXIDE	C18H26N2O4	2.64	0.075296
DB02466	4-[3-Oxo-3-(5,5,8,8-Tetramethyl-5,6,7,8-Tetrahydro-Naphthalen-2-Yl)-Propenyl]-Benzoic Acid	C24H26O3	2.641509	0.074976
DB08507	N-[[2-METHYL-4-HYDROXYCARBAMOYL]BUT-4-YL-N]-BENZYL-P-[PHENYL]-P-[METHYL]PHOSPHINAMID	C20H27N2O3P	2.641509	0.074976
DB02341	Mdl 101,146	C29H37F5N4O6	2.641975	0.074877
DB01525	Ecgonine	C9H15NO3	2.642857	0.074689
DB02419	Ethyl Oxo(Piperidin-1-Yl)Acetate	C9H15NO3	2.642857	0.074689
DB08009	5-[(E)-(5-CHLORO-2-OXO-1,2-DIHYDRO-3H-INDOL-3-YLIDENE)METHYL]-N-[2-(DIETHYLAMINO)ETHYL]-2,4-DIMETHYL-1H-PYRROLE-3-CARBOXAMIDE	C22H27ClN4O2	2.642857	0.074689
DB08277	2-(2-CHLORO-4-FLUOROPHENOXY)-2-METHYL-N-[(1R,2S,3S,5S,7S)-5-(METHYLSULFONYL)-2-ADAMANTYL]PROPANAMIDE	C21H27ClFNO4S	2.642857	0.074689
DB08642	(2R,6S)-6-{[methyl(3,4,5-trimethoxyphenyl)amino]methyl}-1,2,5,6,7,8-hexahydroquinazoline-2,4-diamine	C19H29N5O3	2.642857	0.074689
DB02888	FKB-001	C35H42F2N2O6	2.643678	0.074514
DB03045	Pantothenyl-Aminoethanol-Acetate Pivalic Acid	C18H32N2O7	2.644068	0.07443
DB03396	(E)-(2r,3r,4s,5r)-3,4,5-Trihydroxy-2-Methoxy-8,8-Dimethyl-Non-6-Enoic Acid ((3s,6r)-6-Hydroxy-2-Oxo-Azepan-3-Yl)-Amide	C18H32N2O7	2.644068	0.07443
DB08669	METHYL N-[(2S,3R)-3-AMINO-2-HYDROXY-3-(4-METHYLPHENYL)PROPANOYL]-D-ALANYL-D-LEUCINATE	C20H31N3O5	2.644068	0.07443
DB02960	1-Carboxyethylaminomethyl-4-Aminomethylbenzene	C11H16N2O2	2.645161	0.074195
DB06839	N-(ethoxycarbonyl)-L-leucine	C9H17NO4	2.645161	0.074195
DB06841	D-phenylalanyl-N-[(1S)-4-{[amino(iminio)methyl]amino}-1-(chloroacetyl)butyl]-L-prolinamide	C21H31ClN6O3	2.645161	0.074195
DB07618	2-(4-(AMINOMETHYL)PIPERIDIN-1-YL)-N-(3_CYCLOHEXYL-4-OXO-2,4-DIHYDROINDENO[1,2-C]PYRAZOL-5-YL)ACETAMIDE	C24H31N5O2	2.645161	0.074195
DB07989	2-(ACETYL-HYDROXY-AMINO)-4-METHYL-PENTANOIC ACID METHYL ESTER	C9H17NO4	2.645161	0.074195
DB08161	(S)-2-(MERCAPTOMETHYL)-5-PHENYLPENTANOIC ACID	C12H16O2S	2.645161	0.074195
DB08270	N-(2-AMINOETHYL)-N~2~-{(1S)-1-[4'-(AMINOSULFONYL)BIPHENYL-4-YL]-2,2,2-TRIFLUOROETHYL}-L-LEUCINAMIDE	C22H29F3N4O3S	2.645161	0.074195
DB08627	(5R)-4-HYDROXY-3,5-DIMETHYL-5-[(1E,3E)-2-METHYLPENTA-1,3-DIENYL]THIOPHEN-2(5H)-ONE	C12H16O2S	2.645161	0.074195
DB02009	L-756,423	C39H48N4O5	2.645833	0.074049
DB03908	Inhibitor Bea322	C34H50N4O8	2.645833	0.074049
DB01721	Analogue of Indinavir Drug	C39H50N4O6	2.646465	0.073913
DB01444	Dimethylthiambutene	C14H17NS2	2.647059	0.073783
DB06980	(2S)-2-(1H-indol-3-yl)hexanoic acid	C14H17NO2	2.647059	0.073783
DB03616	Kabiramide C	C48H75N5O14	2.647887	0.073603
DB04458	2,2-Dichloro-1-Methanesulfinyl-3-Methyl-Cyclopropanecarboxylic Acid [1-(4-Bromo-Phenyl)-Ethyl]-Amide	C14H16BrCl2NO2S	2.648649	0.073436
DB07306	ETHYL 4-[(4-CHLOROPYRIDIN-2-YL)AMINO]PIPERIDINE-1-CARBOXYLATE	C13H18ClN3O2	2.648649	0.073436
DB07668	3-(4-DIETHYLAMINO-2-HYDROXY-PHENYL)-2-METHYL-PROPIONIC ACID	C14H19NO3	2.648649	0.073436
DB02277	1-(5-Tert-Butyl-2-Methyl-2h-Pyrazol-3-Yl)-3-(4-Chloro-Phenyl)-Urea	C15H19ClN4O	2.65	0.073139
DB03768	N-[2-Hydroxy-2-(8-Isopropyl-6,9-Dioxo-2-Oxa-7,10-Diaza-Bicyclo[11.2.2]Heptadeca-1(16),13(17),14-Trien-11-Yl)-Ethyl]-N-(3-Methyl-Butyl)-Benzenesulfonamide,Inhibitor 3	C30H43N3O6S	2.650602	0.073006
DB04513	N-(6-Aminohexyl)-5-Chloro-1-Naphthalenesulfonamide	C16H21ClN2O2S	2.651163	0.072882
DB07899	(2S) N-ACETYL-L-ALANYL-ALPHAL-PHENYLALANYL-CHLOROETHYLKETONE	C16H21ClN2O3	2.651163	0.072882
DB08699	1-tert-butyl-3-(3-methylbenzyl)-1H-pyrazolo[3,4-d]pyrimidin-4-amine	C17H21N5	2.651163	0.072882
DB03080	17-Dmag	C32H48N4O8	2.652174	0.072657
DB03424	Bestatin	C16H24N2O4	2.652174	0.072657
DB07081	(2R)-4-[(8R)-8-METHYL-2-(TRIFLUOROMETHYL)-5,6-DIHYDRO[1,2,4]TRIAZOLO[1,5-A]PYRAZIN-7(8H)-YL]-4-OXO-1-(2,4,5-TRIFLUOROPHENYL)BUTAN-2-AMINE	C17H17F6N5O	2.652174	0.072657
DB08140	5-[(4-AMINOCYCLOHEXYL)AMINO]-7-(PROPAN-2-YLAMINO)PYRAZOLO[1,5-A]PYRIMIDINE-3-CARBONITRILE	C16H23N7	2.652174	0.072657
DB08244	(1S)-1-CYCLOPROPYL-2-[(2S)-4-(2,5-DIFLUOROPHENYL)-2-PHENYL-2,5-DIHYDRO-1H-PYRROL-1-YL]-2-OXOETHANAMINE	C21H20F2N2O	2.652174	0.072657
DB03234	(4'-{[Allyl(Methyl)Amino]Methyl}-1,1'-Biphenyl-4-Yl)(4-Bromophenyl)Methanone	C24H22BrNO	2.653061	0.072459
DB03288	5-Chloro-1h-Indole-2-Carboxylic Acid{[Cyclopentyl-(2-Hydroxy-Ethyl)-Carbamoyl]-Methyl}-Amide	C18H24ClN3O3	2.653061	0.072459
DB06947	1-[(2R)-2-aminobutanoyl]-N-(4-carbamimidoylbenzyl)-L-prolinamide	C17H25N5O2	2.653061	0.072459
DB08027	1-(3-chloro-4-methylphenyl)-3-{2-[({5-[(dimethylamino)methyl]-2-furyl}methyl)thio]ethyl}urea	C18H24ClN3O2S	2.653061	0.072459
DB03072	2-{3-[4-(4-Fluorophenyl)-3,6-Dihydro-1(2h)-Pyridinyl]Propyl}-8-Methyl-4(3h)-Quinazolinone	C23H24FN3O	2.653846	0.072284
DB03808	4,4'[1,6-Hexanediylbis(Oxy)]Bisbenzenecarboximidamide	C20H26N4O2	2.653846	0.072284
DB04751	Purvalanol A	C19H25ClN6O	2.653846	0.072284
DB08285	(2R)-2-{[4-(benzylamino)-8-(1-methylethyl)pyrazolo[1,5-a][1,3,5]triazin-2-yl]amino}butan-1-ol	C19H26N6O	2.653846	0.072284
DB08403	METHYLAMINO-PHENYLALANYL-LEUCYL-HYDROXAMIC ACID	C18H27N3O4	2.653846	0.072284
DB01948	1-(2,6-Dichlorophenyl)-5-(2,4-Difluorophenyl)-7-Piperidin-4-Yl-3,4-Dihydroquinolin-2(1h)-One	C26H22Cl2F2N2O	2.654545	0.072126
DB07088	(S)-N-(4-carbamimidoylbenzyl)-1-(2-(cyclopentyloxy)ethanoyl)pyrrolidine-2-carboxamide	C20H28N4O3	2.654545	0.072126
DB07625	4-(2-aminoethoxy)-N-(2,5-diethoxyphenyl)-3,5-dimethylbenzamide	C21H28N2O4	2.654545	0.072126
DB07891	4-{[(14beta,17alpha)-3-hydroxyestra-1,3,5(10)-trien-17-yl]oxy}-4-oxobutanoic acid	C22H28O5	2.654545	0.072126
DB07917	4-(BENZHYDRYLOXY)-1-[3-(1H-TETRAAZOL-5-YL)PROPYL]PIPERIDINE	C22H27N5O	2.654545	0.072126
DB08633	(CHLOROACETYL)CARBAMIC ACID (3R,4S,5S,5R)-5-METHOXY-4-[(2R,3R)-2-METHYL-3-(3-METHYL-2-BUTENYL)OXIRANYL]-1-OXASPIRO[2.5]OCT-6-YL ESTER	C19H28ClNO6	2.654545	0.072126
DB02855	N-(3-Propylcarbamoyloxirane-2-Carbonyl)-Isoleucyl-Proline	C18H31N3O6	2.655172	0.071985
DB06846	7-[3-(4-FLUORO-PHENYL)-1-ISOPROPYL-1H-INDOL-2-YL]-3,5-DIHYDROXY-HEPTANOIC ACID	C24H28FNO4	2.655172	0.071985
DB03032	S-Octylglutathione	C18H33N3O6S	2.655738	0.071858
DB07974	1-{2-[(4-CHLOROPHENYL)AMINO]-2-OXOETHYL}-N-(1-ISOPROPYLPIPERIDIN-4-YL)-1H-INDOLE-2-CARBOXAMIDE	C25H29ClN4O2	2.655738	0.071858
DB08749	3-(2-AMINO-6-BENZOYLQUINAZOLIN-3(4H)-YL)-N-CYCLOHEXYL-N-METHYLPROPANAMIDE	C25H30N4O2	2.655738	0.071858
DB07658	AC-(D)PHE-PRO-BOROLYS-OH	C21H33BN4O5	2.65625	0.071742
DB07839	N~2~-1,3-BENZOXAZOL-2-YL-3-CYCLOHEXYL-N-{2-[(4-METHOXYPHENYL)AMINO]ETHYL}-L-ALANINAMIDE	C25H32N4O3	2.65625	0.071742
DB08405	S-(2-{[N-(2-HYDROXY-4-{[HYDROXY(OXIDO)PHOSPHINO]OXY}-3,3-DIMETHYLBUTANOYL)-BETA-ALANYL]AMINO}ETHYL) HEPTANETHIOATE	C18H35N2O7PS	2.65625	0.071742
DB07349	(1S)-2-{[{[(2S)-2,3-DIHYDROXYPROPYL]OXY}(HYDROXY)PHOSPHORYL]OXY}-1-[(PENTANOYLOXY)METHYL]ETHYL OCTANOATE	C19H37O10P	2.656716	0.071636
DB07934	[[CYCLOHEXANESULFONYL-GLYCYL]-3[PYRIDIN-4-YL-AMINOMETHYL]ALANYL]PIPERIDINE	C22H35N5O4S	2.656716	0.071636
DB04613	(E)-(4S,6S)-6-((S)-2-{(S)-2-[(FURAN-2-CARBONYL)-AMINO]-3-METHYL-BUTYRYLAMINO}-3-METHYL-BUTYRYLAMINO)-8-METHYL-5-OXO-4-((R)-2-OXO-PYRROLIDIN-3-YLMETHYL)-NON-2-ENOIC ACID ETHYL ESTER	C32H49N5O8	2.659574	0.070983
DB02323	EM-1745	C37H51N5O7	2.66	0.070885
DB03957	SP2456	C25H32Cl2N7O2	2.661765	0.070478
DB04675	(2S,5R,8S,11R,12S,15S,18S,19S,E)-8-ISOBUTYL-18-((5S,6S)-6-METHOXY-3,5-DIMETHYL-7-PHENYLHEPTYL)-1,2,5,12,15,19-HEXAMETHYL-3,6,9,13,16,20,25-HEPTAOXO-1,4,7,10,14,17,21-HEPTAAZACYCLOPENTACOS-21-ENE-11,22-DICARBOXYLIC ACID	C46H71N7O12	2.661765	0.070478
DB01565	Dihydromorphine	C17H21NO3	2.666667	0.06933
DB01789	1-Amino-2,3-Dihydroxy-5-Hydroxymethyl Cyclohex-5-Ene	C7H13NO3	2.666667	0.06933
DB01927	Duroquinone	C10H12O2	2.666667	0.06933
DB01967	N-{3-[(7ar,12as,12bs)-7-Oxo-1,3,4,6,7,7a,12a,12b-Octahydroindolo[2,3-a]Quinolizin-12(2h)-Yl]Propyl}Propane-2-Sulfonamide	C21H29N3O3S	2.666667	0.06933
DB01968	2-Thioethenamine	C2H5NS	2.666667	0.06933
DB01998	2-[3,4-Dihydroxy-2-Hydroxymethyl-5-(2-Hydroxy-Nonyl)-Tetrahydro-Furan-2-Yloxy]-6-Hydroxymethyl-Tetra Hydro-Pyran-3,4,5-Triol	C20H38O11	2.666667	0.06933
DB01999	5,10,15,20-Tetrakis(4-Sulpfonatophenyl)-21h,23h-Porphine	C20H38O11	2.666667	0.06933
DB02000	Gamma-Phenyl-Butyric Acid	C10H12O2	2.666667	0.06933
DB02102	DMP450	C33H38N4O3	2.666667	0.06933
DB02370	Nz-(1-Carboxyethyl)-Lysine	C9H18N2O4	2.666667	0.06933
DB02372	2,5-Dimethylpyrimidin-4-Amine	C6H9N3	2.666667	0.06933
DB02597	[2(R,S)-2-Sulfanylheptanoyl]-Phe-Ala	C19H28N2O4S	2.666667	0.06933
DB02603	1-Amino-6-Cyclohex-3-Enylmethyloxypurine	C13H18N4O	2.666667	0.06933
DB02621	Latrunculin A	C22H31NO5S	2.666667	0.06933
DB02646	Nitrosoethane	C2H5NO	2.666667	0.06933
DB02671	1-Methylimidazole	C4H6N2	2.666667	0.06933
DB02736	Acetamide	C2H5NO	2.666667	0.06933
DB02869	3-Amino-5-Phenylpentane	C17H21NO2S	2.666667	0.06933
DB02977	PNU177836	C31H47N3O9	2.666667	0.06933
DB03058	Isatoic Anhydride	C7H9NO	2.666667	0.06933
DB03077	3-Amino-4-{3-[2-(2-Propoxy-Ethoxy)-Ethoxy]-Propylamino}-Cyclobut-3-Ene-1,2-Dione	C14H24N2O5	2.666667	0.06933
DB03139	6-[5-(2-Oxo-Hexahydro-Thieno[3,4-D]Imidazol-4-Yl)-Pentanoylamino]-Hexanoic Acid	C16H27N3O4S	2.666667	0.06933
DB03266	Pentanedial	C5H8O2	2.666667	0.06933
DB03295	Glutathionylspermidine	C17H34N6O5S	2.666667	0.06933
DB03400	3-(P-Tolyl)Propionic Acid	C10H12O2	2.666667	0.06933
DB03441	2-Benzyl-3-Iodopropanoic Acid	C10H11IO2	2.666667	0.06933
DB03573	WRR-99	C19H28N2O5	2.666667	0.06933
DB03691	WRR-112	C19H28N2O5	2.666667	0.06933
DB03707	S-Ethyl-N-Phenyl-Isothiourea	C9H12N2S	2.666667	0.06933
DB03757	(Tert-Butyloxycarbonyl)-Alanyl-Alanyl-Amine	C11H21N3O4	2.666667	0.06933
DB03771	Allyl-{4-[3-(4-Bromo-Phenyl)-Benzofuran-6-Yloxy]-but-2-Enyl}-Methyl-Amine	C22H22BrNO2	2.666667	0.06933
DB03817	2,4-Diaminobutyric Acid	C4H10N2O2	2.666667	0.06933
DB03833	2-Prolyl-5-Tert-Butyl-[1,3,4]Oxadiazole	C11H17N3O2	2.666667	0.06933
DB04015	Methionine Phosphinate	C4H12NO2PS	2.666667	0.06933
DB04029	Phenylalanine Amide	C9H12N2O	2.666667	0.06933
DB04124	Aurodox	C44H62N2O12	2.666667	0.06933
DB04276	N-[N-[1-Hydroxycarboxyethyl-Carbonyl]Leucylamino-Butyl]-Guanidine	C15H29N5O5	2.666667	0.06933
DB04307	5-Hydroxy-N-Propargyl-1(R)-Aminoindan	C12H13NO	2.666667	0.06933
DB04337	Methyl Isocyanide	C2H3N	2.666667	0.06933
DB04533	2-Amino-P-Cresol	C7H9NO	2.666667	0.06933
DB04534	5-Nitroindazole	C7H9NO	2.666667	0.06933
DB04646	Dibromothymoquinone	C10H10Br2O2	2.666667	0.06933
DB04724	(S)-2-((S)-3-ISOBUTYL-2,5-DIOXO-4-QUINOLIN-3-YLMETHYL-[1,4]DIAZEPAN-1YL)-N-METHYL-3-NAPHTALEN-2-YL-PROPIONAMIDE	C33H38N4O3	2.666667	0.06933
DB04781	5-hydroxyvaleric acid	C5H10O3	2.666667	0.06933
DB06912	UNDECA-3,7-DIENE-1,3,7,11-TETRACARBALDEHYDE	C15H20O4	2.666667	0.06933
DB06919	D-phenylalanyl-N-(3-chlorobenzyl)-L-prolinamide	C21H24ClN3O2	2.666667	0.06933
DB06973	4,4'-PROPANE-2,2-DIYLDIPHENOL	C15H16O2	2.666667	0.06933
DB07027	D-phenylalanyl-N-(3-fluorobenzyl)-L-prolinamide	C21H24FN3O2	2.666667	0.06933
DB07128	N7-BUTYL-N2-(5-CHLORO-2-METHYLPHENYL)-5-METHYL[1,2,4]TRIAZOLO[1,5-A]PYRIMIDINE-2,7-DIAMINE	C17H21ClN6	2.666667	0.06933
DB07143	D-phenylalanyl-N-benzyl-L-prolinamide	C21H25N3O2	2.666667	0.06933
DB07196	N-methyl-1-(2-thiophen-2-ylphenyl)methanamine	C12H13NS	2.666667	0.06933
DB07379	(2S)-2-({6-[(3-AMINO-5-CHLOROPHENYL)AMINO]-9-ISOPROPYL-9H-PURIN-2-YL}AMINO)-3-METHYLBUTAN-1-OL	C19H26ClN7O	2.666667	0.06933
DB07380	1,1,1-TRIFLUORO-3-ACETAMIDO-4-PHENYL BUTAN-2-ONE(N-ACETYL-L-PHENYLALANYL TRIFLUOROMETHYL KETONE)	C12H12F3NO2	2.666667	0.06933
DB07383	N-(1-BENZYL-3,3,3-TRIFLUORO-2,2-DIHYDROXY-PROPYL)-ACETAMIDE	C12H14F3NO3	2.666667	0.06933
DB07411	PHENYLALANINE BORONIC ACID	C8H12BNO2	2.666667	0.06933
DB07425	{4-[4-hydroxy-3-(1-methylethyl)benzyl]-3,5-dimethylphenoxy}acetic acid	C20H24O4	2.666667	0.06933
DB07433	(TERT-BUTYLOXYCARBONYL)-ALANYL-AMINO ETHYL-FORMAMIDE	C11H21N3O4	2.666667	0.06933
DB07519	(6R)-2-amino-6-[2-(3'-methoxybiphenyl-3-yl)ethyl]-3,6-dimethyl-5,6-dihydropyrimidin-4(3H)-one	C21H25N3O2	2.666667	0.06933
DB07571	N~2~-[(BENZYLOXY)CARBONYL]-N-[(1S,2S)-2-HYDROXY-1-(4-HYDROXYBENZYL)PROPYL]-L-LEUCINAMIDE	C24H32N2O5	2.666667	0.06933
DB07639	3-(7-DIAMINOMETHYL-NAPHTHALEN-2-YL)-PROPIONIC ACID ETHYL ESTER	C26H31N3O3	2.666667	0.06933
DB07673	DEAMINO-METHYL-PHENYLALANINE	C10H12O2	2.666667	0.06933
DB07862	7-(1-ETHYL-PROPYL)-7H-PYRROLO-[3,2-F]QUINAZOLINE-1,3-DIAMINE	C15H19N5	2.666667	0.06933
DB07912	2-OXOHEPTYLPHOSPHONIC ACID	C7H15O4P	2.666667	0.06933
DB07936	N-(4-{[(3S)-3-(dimethylamino)pyrrolidin-1-yl]carbonyl}phenyl)-5-fluoro-4-[2-methyl-1-(1-methylethyl)-1H-imidazol-5-yl]pyrimidin-2-amine	C24H30FN7O	2.666667	0.06933
DB07937	2-butoxy-9-(2,6-difluorobenzyl)-N-(2-morpholin-4-ylethyl)-9H-purin-6-amine	C22H28F2N6O2	2.666667	0.06933
DB08012	(METHYLPYRIDAZINE PIPERIDINE ETHYLOXYPHENYL)ETHYLACETATE	C21H27N3O3	2.666667	0.06933
DB08081	3-OXO-OCTANOIC ACID (2-OXO-TETRAHYDRO-FURAN-3-YL)-AMIDE	C12H19NO4	2.666667	0.06933
DB08246	(2S)-4-(2,5-DIFLUOROPHENYL)-N,N-DIMETHYL-2-PHENYL-2,5-DIHYDRO-1H-PYRROLE-1-CARBOXAMIDE	C19H18F2N2O	2.666667	0.06933
DB08256	N-[(CYCLOHEXYLAMINO)CARBONYL]GLYCINE	C9H16N2O3	2.666667	0.06933
DB08279	3-{ISOPROPYL[(TRANS-4-METHYLCYCLOHEXYL)CARBONYL]AMINO}-5-PHENYLTHIOPHENE-2-CARBOXYLIC ACID	C22H27NO3S	2.666667	0.06933
DB08336	TERT-BUTYL [(1R)-2-METHYL-1-(1,3,4-OXADIAZOL-2-YL)PROPYL]CARBAMATE	C11H19N3O3	2.666667	0.06933
DB08337	TERT-BUTYL [(1S)-2-METHYL-1-(1,3,4-OXADIAZOL-2-YL)PROPYL]CARBAMATE	C11H19N3O3	2.666667	0.06933
DB08347	4-{[(2S)-3-(tert-butylamino)-2-hydroxypropyl]oxy}-3H-indole-2-carbonitrile	C16H21N3O2	2.666667	0.06933
DB08431	[(3R,4S)-4-HYDROXY-3-METHYL-2-OXOHEXYL]PHOSPHONIC ACID	C7H15O4P	2.666667	0.06933
DB08480	4-HYDROXY-N-PROPARGYL-1(R)-AMINOINDAN	C12H13NO	2.666667	0.06933
DB08501	DIETHYL PROPANE-1,3-DIYLBISCARBAMATE	C9H18N2O4	2.666667	0.06933
DB08603	N-[(1S)-5-amino-1-(chloroacetyl)pentyl]-4-methylbenzenesulfonamide	C14H21ClN2O3S	2.666667	0.06933
DB08672	4-[(3R)-3-{[2-(4-FLUOROPHENYL)-2-OXOETHYL]AMINO}BUTYL]BENZAMIDE	C19H21FN2O2	2.666667	0.06933
DB08724	5-(5-(4-(5-HYDRO-4-METHYL-2-OXAZOLYL)PHENOXY)PENTYL)-3-METHYL ISOXAZOLE	C19H24N2O3	2.666667	0.06933
DB08746	1-[[(1E)-2-(4-CHLOROPHENYL)ETHENYL]SULFONYL]-4-[[1-(4-PYRIDINYL)-4-PIPERIDINYL]METHYL]PIPERAZINE	C23H29ClN4O2S	2.666667	0.06933
DB08919	Zuclopenthixol acetate	C24H27ClN2O2S	2.666667	0.06933
DB02243	4-Morpholin-4-Yl-Piperidine-1-Carboxylic Acid [1-(3-Benzenesulfonyl-1-Propyl-Allylcarbamoyl)-2-Phenylethyl]-Amide	C31H42N4O5S	2.674699	0.067401
DB08586	S-[2-({N-[(2S)-2-hydroxy-3,3-dimethyl-4-(phosphonooxy)butanoyl]-beta-alanyl}amino)ethyl] octanethioate	C19H37N2O8PS	2.676471	0.066967
DB07019	N-[(5R,14R)-5-AMINO-5,14-DIMETHYL-4-OXO-3-OXA-18-AZATRICYCLO[15.3.1.1~7,11~]DOCOSA-1(21),7(22),8,10,17,19-HEXAEN-19-YL]-N-METHYLMETHANESULFONAMIDE	C24H33N3O4S	2.676923	0.066856
DB03767	Morpholine-4-Carboxylic Acid [1s-(2-Benzyloxy-1r-Cyano-Ethylcarbamoyl)-3-Methyl-Butyl]Amide	C21H30N4O4	2.677966	0.066599
DB07223	METHYL N-({(2S,3S)-3-[(PROPYLAMINO)CARBONYL]OXIRAN-2-YL}CARBONYL)-L-ISOLEUCYL-L-PROLINATE	C19H31N3O6	2.677966	0.066599
DB03536	Benzoyl-Arginine-Alanine-Methyl Ketone	C18H29N5O4	2.678571	0.06645
DB03916	4-{2-[4-(2-Aminoethyl)Piperazin-1-Yl]Pyridin-4-Yl}-N-(3-Chloro-4-Methylphenyl)Pyrimidin-2-Amine	C22H26ClN7	2.678571	0.06645
DB07624	1-{[(3R)-3-methyl-4-({4-[(1S)-2,2,2-trifluoro-1-hydroxy-1-methylethyl]phenyl}sulfonyl)piperazin-1-yl]methyl}cyclopropanecarboxamide	C19H26F3N3O4S	2.678571	0.06645
DB07926	N-[3-(N'-HYDROXYCARBOXAMIDO)-2-(2-METHYLPROPYL)-PROPANOYL]-O-TYROSINE-N-METHYLAMIDE	C19H29N3O5	2.678571	0.06645
DB08080	LATRUNCULIN B	C20H29NO5S	2.678571	0.06645
DB07537	N'-(6-aminopyridin-3-yl)-N-(2-cyclopentylethyl)-4-methyl-benzene-1,3-dicarboxamide	C21H26N4O2	2.679245	0.066283
DB01538	Acetyldihydrocodeine	C20H25NO4	2.68	0.066095
DB03849	Cis-4-Cyano-4-[3-(Cyclopentyloxy)-4-Methoxyphenyl]Cyclohexanecarboxylic Acid	C20H25NO4	2.68	0.066095
DB06849	1-[1'-(3-phenylacryloyl)spiro[1-benzofuran-3,4'-piperidin]-5-yl]methanamine	C22H24N2O2	2.68	0.066095
DB07266	8-ethyl-3,10,10-trimethyl-4,5,6,8,10,12-hexahydropyrazolo[4',3':6,7]cyclohepta[1,2-b]pyrrolo[2,3-f]indol-9(1H)-one	C21H24N4O	2.68	0.066095
DB07835	N~3~-cyclopropyl-N~4~'-(cyclopropylmethyl)-6-methylbiphenyl-3,4'-dicarboxamide	C22H24N2O2	2.68	0.066095
DB08287	(1R,2R)-N-(2-AMINOETHYL)-2-{[(4-METHOXYPHENYL)SULFONYL]METHYL}CYCLOHEXANECARBOXAMIDE	C17H26N2O4S	2.68	0.066095
DB02226	3,8-Diamino-6-Phenyl-5-[6-[1-[2-[(1,2,3,4-Tetrahydro-9-Acridinyl)Amino]Ethyl]-1h-1,2,3-Triazol-4-Yl]Hexyl]-Phenanthridinium	C42H44N8	2.680851	0.065883
DB03005	3,8-Diamino-6-Phenyl-5-[6-[1-[2-[(1,2,3,4-Tetrahydro-9-Acridinyl)Amino]Ethyl]-1h-1,2,3-Triazol-5-Yl]Hexyl]-Phenanthridinium	C42H44N8	2.680851	0.065883
DB07956	[1-(3-CHLORO-2-FORMYL-PHENYLCARBAMOYL)-2-METHYL-PROPYL]-CARBAMIC ACID TERT-BUTYL ESTER	C17H23ClN2O4	2.680851	0.065883
DB04297	7-[4-(Dimethylamino)Phenyl]-N-Hydroxy-4,6-Dimethyl-7-Oxo-2,4-Heptadienamide	C17H22N2O3	2.681818	0.065641
DB04631	Atpenin A5	C15H21Cl2NO5	2.681818	0.065641
DB08023	N-cyclohexyl-4-imidazo[1,2-a]pyridin-3-yl-N-methylpyrimidin-2-amine	C18H21N5	2.681818	0.065641
DB08148	1-[4-(4-chlorophenyl)-1-(7H-pyrrolo[2,3-d]pyrimidin-4-yl)piperidin-4-yl]methanamine	C18H20ClN5	2.681818	0.065641
DB08150	4-(4-chlorobenzyl)-1-(7H-pyrrolo[2,3-d]pyrimidin-4-yl)piperidin-4-aminium	C18H20ClN5	2.681818	0.065641
DB08188	6-BENZYL-1-ETHOXYMETHYL-5-ISOPROPYL URACIL	C17H22N2O3	2.681818	0.065641
DB08708	N-cyclohexyl-3-[3-(trifluoromethyl)phenyl][1,2,4]triazolo[4,3-b]pyridazin-6-amine	C18H18F3N5	2.681818	0.065641
DB01630	SC-74020	C29H42N4O6S	2.682927	0.065363
DB04692	(E)-(S)-4-[(S)-2-((S)-2-TERT-BUTOXYCARBONYLAMINO-3-METHYL-BUTYRYLAMINO)-2-PHENYL-ACETYLAMINO]-5-(2-OXO-PYRROLIDIN-3-YL)-PENT-2-ENOIC ACID ETHYL ESTER	C29H42N4O7	2.682927	0.065363
DB06884	4-HYDROXY-N'-(4-ISOPROPYLBENZYL)BENZOHYDRAZIDE	C17H20N2O2	2.682927	0.065363
DB07104	4-amino-N-[4-(benzyloxy)phenyl]butanamide	C17H20N2O2	2.682927	0.065363
DB08017	3-METHOXY-6-[4-(3-METHYLPHENYL)-1-PIPERAZINYL]PYRIDAZINE	C16H20N4O	2.682927	0.065363
DB08515	(3AR,6R,6AS)-6-((S)-((S)-CYCLOHEX-2-ENYL)(HYDROXY)METHYL)-6A-METHYL-4-OXO-HEXAHYDRO-2H-FURO[3,2-C]PYRROLE-6-CARBALDEHYDE	C15H21NO4	2.682927	0.065363
DB03044	1-(5-Tert-Butyl-2-P-Tolyl-2h-Pyrazol-3-Yl)-3-[4-(2-Morpholin-4-Yl-Ethoxy)-Naphthalen-1-Yl]-Urea	C31H37N5O3	2.684211	0.06504
DB03515	Equilenin	C18H18O2	2.684211	0.06504
DB06941	(Z)-2-[2-(4-methylpiperazin-1-yl)benzyl]diazenecarbothioamide	C13H19N5S	2.684211	0.06504
DB04732	N-(4-MORPHOLINE)CARBONYL-B-(1-NAPHTHYL)-L-ALANINE-L-LEUCINE BORONIC ACID	C23H32BN3O5	2.6875	0.064204
DB07551	2-CHLORO-4-ETHYLAMINO-6-(S(-)-2'-CYANO-4-BUTYLAMINO)-1,3,5-TRIAZINE	C10H15ClN6	2.6875	0.064204
DB07552	2-CHLORO-4-ETHYLAMINO-6-(R(+)-2'-CYANO-4-BUTYLAMINO)-1,3,5-TRIAZINE	C10H15ClN6	2.6875	0.064204
DB07567	(2R,3R,4S)-3-(4-HYDROXYPHENYL)-4-METHYL-2-[4-(2-PYRROLIDIN-1-YLETHOXY)PHENYL]CHROMAN-6-OL	C28H31NO4	2.6875	0.064204
DB07216	(11S)-8-CHLORO-11-[1-(METHYLSULFONYL)PIPERIDIN-4-YL]-6-PIPERAZIN-1-YL-11H-BENZO[5,6]CYCLOHEPTA[1,2-B]PYRIDINE	C24H29ClN4O2S	2.688525	0.063942
DB07660	AC-(D)PHE-PRO-BOROHOMOORNITHINE-OH	C20H31BN4O5	2.688525	0.063942
DB08226	Myxopyronin B	C23H31NO6	2.688525	0.063942
DB08266	methyl [(1E,5R)-5-{(3S)-3-[(2E,4E)-2,5-dimethylocta-2,4-dienoyl]-2,4-dioxo-3,4-dihydro-2H-pyran-6-yl}hexylidene]carbamate	C23H31NO6	2.688525	0.063942
DB08404	S-(2-{[N-(2-HYDROXY-4-{[HYDROXY(OXIDO)PHOSPHINO]OXY}-3,3-DIMETHYLBUTANOYL)-BETA-ALANYL]AMINO}ETHYL) HEXANETHIOATE	C17H33N2O7PS	2.688525	0.063942
DB02791	Tetraphenylphosphonium	C24H20P	2.688889	0.063849
DB02055	N-Butyl-Benzenesulfonamide	C10H15NO2S	2.689655	0.063652
DB07391	(2S)-2-AMINO-1-(5-TERT-BUTYL-1,3,4-OXADIAZOL-2-YL)PROPAN-1-ONE	C9H15N3O2	2.689655	0.063652
DB07520	N-[1-(AMINOMETHYL)CYCLOPROPYL]-3-(MORPHOLIN-4-YLSULFONYL)-N~2~-[(1S)-2,2,2-TRIFLUORO-1-(4-FLUOROPHENYL)ETHYL]-L-ALANINAMIDE	C19H26F4N4O4S	2.689655	0.063652
DB07609	N,N-DIMETHYL(5-(PYRIDIN-3-YL)FURAN-2-YL)METHANAMINE	C12H14N2O	2.689655	0.063652
DB08576	1-(5-TERT-BUTYL-1,3,4-OXADIAZOL-2-YL)-2-(METHYLAMINO)ETHANONE	C9H15N3O2	2.689655	0.063652
DB04718	(2S,3S,4R,5R,6R)-5-Amino-2-(Aminomethyl)-6-((2R,3R,4R,5S)-5-((1R,2R,3S,5R,6S)-3,5-Diamino-2-((2S,3R,4R,5S,6R)-3-amino-4,5-dihydroxy-6-(hydroxymethyl)-tetrahydro-2H-pyran-2-yloxy)-6-hydroxycyclohexyloxy)-2-(hydroxymethyl)-4-(2-((R)-piperidin-3-ylmethylamin	C31H61N7O14	2.690265	0.063494
DB04763	1-N-(4-SULFAMOYLPHENYL-ETHYL)-2,4,6-TRIMETHYLPYRIDINIUM	C16H21N2O2S	2.690476	0.06344
DB02705	6-[N-(1-Isopropyl-1,2,3,4-Tetrahydro-7-Isoquinolinyl)Carbamyl]-2-Naphthalenecarboxamidine	C24H26N4O	2.690909	0.063328
DB02741	CD564	C26H26O3	2.690909	0.063328
DB07025	3-(5-{[4-(AMINOMETHYL)PIPERIDIN-1-YL]METHYL}-1H-INDOL-2-YL)QUINOLIN-2(1H)-ONE	C24H26N4O	2.690909	0.063328
DB07031	R-3-FLUORO-4-[2-HYDROXY-2-(5,5,8,8-TETRAMETHYL-5,6,7,8,-TETRAHYDRO-NAPHTALEN-2-YL)-ACETYLAMINO]-BENZOIC ACID	C23H26FNO4	2.690909	0.063328
DB07142	5-[(3R)-3-(5-methoxy-3',5'-dimethylbiphenyl-3-yl)but-1-yn-1-yl]-6-methylpyrimidine-2,4-diamine	C24H26N4O	2.690909	0.063328
DB07144	5-[(3R)-3-(5-methoxy-2',6'-dimethylbiphenyl-3-yl)but-1-yn-1-yl]-6-methylpyrimidine-2,4-diamine	C24H26N4O	2.690909	0.063328
DB07294	3-FLUORO-4-[2-HYDROXY-2-(5,5,8,8-TETRAMETHYL-5,6,7,8,-TETRAHYDRO-NAPHTALEN-2-YL)-ACETYLAMINO]-BENZOIC ACID	C23H26FNO4	2.690909	0.063328
DB07527	N-[(2R,3S)-3-AMINO-2-HYDROXY-4-PHENYLBUTYL]-4-METHOXY-2,3,6-TRIMETHYLBENZENESULFONAMIDE	C20H28N2O4S	2.690909	0.063328
DB07846	1S,3AS,8AS-TRIMETHYL-1-OXIDO-1,2,3,3A,8,8A-HEXAHYDROPYRROLO[2,3-B]INDOL-5-YL 2-ETHYLPHENYLCARBAMATE	C22H27N3O3	2.690909	0.063328
DB07909	(1S,2S,5S)2-(4-GLUTARIDYLBENZYL)-5-PHENYL-1-CYCLOHEXANOL	C23H27NO4	2.690909	0.063328
DB08152	{(2S)-1-[N-(tert-butoxycarbonyl)glycyl]pyrrolidin-2-yl}methyl (3-chlorophenyl)acetate	C20H27ClN2O5	2.690909	0.063328
DB08422	[PHENYLALANINYL-PROLINYL]-[2-(PYRIDIN-4-YLAMINO)-ETHYL]-AMINE	C21H27N5O2	2.690909	0.063328
DB01509	3,4-Methylenedioxyamphetamine	C10H13NO2	2.692308	0.062966
DB01855	5-(Hydroxy-Methyl-Amino)-3-Methyl-Pyrrolidine-2-Carboxylic Acid	C7H14N2O3	2.692308	0.062966
DB02685	3-Methylphenylalanine	C10H13NO2	2.692308	0.062966
DB02808	Trifluorofurnesyl Diphosphate	C15H25F3O7P2	2.692308	0.062966
DB03452	3-Trimethylsilylsuccinic Acid	C7H14O4Si	2.692308	0.062966
DB03456	N2-[(Benzyloxy)Carbonyl]-N1-[(3s)-1-Cyanopyrrolidin-3-Yl]-L-Leucinamide	C19H26N4O3	2.692308	0.062966
DB04027	D-Arginine	C6H14N4O2	2.692308	0.062966
DB04695	FARNESYL THIOPYROPHOSPHATE	C15H28O6P2S	2.692308	0.062966
DB06838	methyl L-phenylalaninate	C10H13NO2	2.692308	0.062966
DB06851	N-(pyridin-3-ylmethyl)aniline	C12H12N2	2.692308	0.062966
DB06856	6-FLUORO-2-[2-HYDROXY-3-(2-METHYL-CYCLOHEXYLOXY)-PHENYL]-1H-INDOLE-5-CARBOXAMIDINE	C22H24FN3O2	2.692308	0.062966
DB07642	5-{[1-(2-fluorobenzyl)piperidin-4-yl]methoxy}quinazoline-2,4-diamine	C21H24FN5O	2.692308	0.062966
DB07643	5-{[1-(2,3-dichlorobenzyl)piperidin-4-yl]methoxy}quinazoline-2,4-diamine	C21H23Cl2N5O	2.692308	0.062966
DB07780	FARNESYL DIPHOSPHATE	C15H28O7P2	2.692308	0.062966
DB08700	3-[(1R)-1-(2,6-dichloro-3-fluorophenyl)ethoxy]-5-(1-piperidin-4-yl-1H-pyrazol-4-yl)pyridin-2-amine	C21H22Cl2FN5O	2.692308	0.062966
DB02553	Glutathionylspermidine Disulfide	C34H66N12O10S2	2.693548	0.062643
DB07627	(2S)-4-METHYL-2-(3-PHENYLTHIOUREIDO)-N-((3S)-TETRAHYDRO-2-HYDROXY-3-FURANYL)PENTANAMIDE	C17H25N3O3S	2.693878	0.062557
DB08361	2-{[(1R,2S)-2-aminocyclohexyl]amino}-4-[(3-methylphenyl)amino]pyrimidine-5-carboxamide	C18H24N6O	2.693878	0.062557
DB02842	Aminacrine	C19H22N4O	2.695652	0.062092
DB03722	3,4-Dihydro-5-Methyl-Isoquinolinone	C10H11NO	2.695652	0.062092
DB04719	DIMETHYL-(4,5,6,7-TETRABROMO-1H-BENZOIMIDAZOL-2-YL)-AMINE	C9H7Br4N3	2.695652	0.062092
DB07219	BENZYL N-({(2S,3S)-3-[(PROPYLAMINO)CARBONYL]OXIRAN-2-YL}CARBONYL)-L-ISOLEUCYL-L-PROLINATE	C25H35N3O6	2.695652	0.062092
DB02555	SP4160	C33H42Cl2N8O4	2.696629	0.061835
DB01888	4-[5-(Trans-4-Aminocyclohexylamino)-3-Isopropylpyrazolo[1,5-a]Pyrimidin-7-Ylamino]-N,N-Dimethylbenzenesulfonamide	C23H33N7O2S	2.69697	0.061745
DB01891	Tl-3-093	C25H33N3O5	2.69697	0.061745
DB04741	Myxothiazol	C25H33N3O3S2	2.69697	0.061745
DB02673	(4ar,6s,8ar)-11-[8-(1,3-Dioxo-1,3-Dihydro-2h-Isoindol-2-Yl)Octyl]-6-Hydroxy-3-Methoxy-5,6,9,10-Tetrahydro-4ah-[1]Benzofuro[3a,3,2-Ef][2]Benzazepin-11-Ium	C32H37N2O5	2.697368	0.06164
DB03021	Ulapualide A	C46H66N4O13	2.697674	0.061559
DB07245	6-[2-(3'-METHOXYBIPHENYL-3-YL)ETHYL]PYRIDIN-2-AMINE	C20H20N2O	2.697674	0.061559
DB08656	5-amino-2-methyl-N-[(1R)-1-naphthalen-1-ylethyl]benzamide	C20H20N2O	2.697674	0.061559
DB03417	1-(4-Tert-Butylcarbamoyl-Piperazine-1-Carbonyl)-3-(3-Guanidino-Propyl)-4-Oxo-Azetidine-2-Carboxylic Acid	C18H33N7O5	2.698413	0.061363
DB03825	Rhodamine 6g	C28H30N2O3	2.698413	0.061363
DB01911	N-Methylmesoporphyrin	C35H40N4O4	2.698795	0.061262
