# Supplementary material for: Virtual screen for repurposing approved and experimental drugs for candidate inhibitors of EBOLA virus infection
Source: F1000Res. 2015 Feb 2;4:34. [Version 1] doi: 10.12688/f1000research.6110.1 (PMC4329668; doi:10.12688/f1000research.6110.1)
Supplement: Approved antibiotics screened for candidate anti-Ebola drugs — AQVN: average quasivalence number; EIIP: electron-ion interaction potential [file f1000research-4-6544-s0003.tgz]

Archive with 1 entries (1 files):
- d2cf6bd9-011c-40ac-9037-4aef041a859e_Dataset4.csv
