# Supplementary material for: Virtual screen for repurposing approved and experimental drugs for candidate inhibitors of EBOLA virus infection
Source: F1000Res. 2015 Feb 2;4:34. [Version 1] doi: 10.12688/f1000research.6110.1 (PMC4329668; doi:10.12688/f1000research.6110.1)
Supplement: Approved antibiotics screened for candidate anti-Ebola drugs — AQVN: average quasivalence number; EIIP: electron-ion interaction potential [file f1000research-4-6544-s0003.tgz › d2cf6bd9-011c-40ac-9037-4aef041a859e_Dataset4.csv]

Antibiotics	Formula	AQVN	EIIP [Ry]
Teicoplanins	C77H77Cl2N9O13 -R	2.75	0.046
Telavancin	C80H106Cl2N11O27P	2.863	0.008
Vancomycin	C66H75Cl2N9O24	3.011	0.048
Cefpodoxime	C15H17N5O6S2	3.333	0.132
Tiamulin	C28H47NO4S	2.395	0.095
Retapamulin	C30H47NO4S	2.434	0.096
Valnemulin	C31H52N2O5S	2.440	0.096
Azithromycin	C38H72N2O12	2.468	0.096
BC-3205	C32H51N2O5S	2.472	0.096
Dirithromycin	C42H78N2O14	2.500	0.095
Clarithromycin	C38H69NO13	2.512	0.094
Surfactin	C53H93N7O13	2.518	0.093
Erythromycin	C37H67NO13	2.525	0.093
Clindamycin	C18H33ClN2O5S	2.533	0.092
Roxithromycin	C41H76N2O15	2.537	0.092
Oleandomycin	C35H61NO12	2.550	0.090
Gentamicin	C21H43N5O7	2.553	0.090
Spiramycin	C43H74N2O14	2.556	0.089
Mupirocin	C26H44O9	2.557	0.089
Lincomycin	C18H34N2O6S	2.590	0.085
Netilmicin	C21H41N5O7	2.595	0.084
Astromicin	C17H35N5O6	2.603	0.082
Tylosin	C46H77NO17	2.610	0.081
Kitasamycin	C35H59NO13	2.611	0.081
Josamycin	C42H69NO15	2.614	0.080
Telithromycin	C43H65N5O10	2.618	0.080
Telithromycin	C43H65N5O10	2.618	0.080
Verdamicin	C20H39N5O7	2.620	0.080
Midecamycin	C41H67NO15	2.629	0.078
Troleandomycin	C41H67NO15	2.629	0.078
Sisomicin	C19H37N5O7	2.647	0.074
Cethromycin	C42H59N3O10	2.649	0.073
Carbomycin A	C42H67NO16	2.667	0.069
Dibekacin	C18H37N5O8	2.676	0.067
Echinocandin B	C52H81N7O16	2.692	0.063
Rifabutin	C46H62N4O11	2.699	0.061
Arbekacin	C22H44N6O10	2.707	0.059
Rifapentine	C47H64N4O12	2.709	0.059
Herbimycin	C30H42N2O9	2.723	0.055
Tobramycin	C18H37N5O9	2.725	0.054
Grepafloxacin	C19H22FN3O3	2.750	0.047
Geldanamycin	C29H40N2O9	2.750	0.047
Rifampicin	C43H58N4O12	2.752	0.046
Sparfloxacin	C19H22F2N4O3	2.760	0.044
Balofloxacin	C20H24FN3O4	2.769	0.041
Bekanamycin	C18H37N5O10	2.771	0.040
Fleroxacin	C17H18F3N3O3	2.773	0.039
Lomefloxacin	C17H19F2N3O3	2.773	0.039
Pefloxacin	C17H20FN3O3	2.773	0.039
Isepamicin	C22H43N5O12	2.780	0.037
Paromomycin	C23H47N5O14	2.786	0.035
Quinupristin/dalfopristin	C53H67N9O10S	2.786	0.035
Moxifloxacin	C21H24FN3O4	2.792	0.033
Pristinamycin IIA	C28H35N3O7	2.794	0.032
Neomycin	C23H46N6O13	2.796	0.032
Nadifloxacin	C19H21FN2O4	2.808	0.028
Spectinomycin	C14H24N2O7	2.808	0.028
Kanamycin	C18H36N4O11	2.812	0.026
Tigecycline	C29H39N5O8	2.815	0.025
Gatifloxacin	C19H22FN3O4	2.816	0.025
Linezolid	C16H20FN3O4	2.818	0.024
Amikacin	C22H43N5O13	2.819	0.024
Meropenem	C17H25N3O5S	2.824	0.022
Sitafloxacin	C19H18ClF2N3O3	2.826	0.021
Norfloxacin	C16H18FN3O3	2.829	0.020
Pristinamycin IA	C45H54N8O10	2.855	0.011
Ciprofloxacin	C17H18FN3O3	2.857	0.010
Clinafloxacin	C17H17ClFN3O3	2.857	0.010
Eperezolid	C18H23FN4O5	2.863	0.008
Ofloxacin	C18H20FN3O4	2.870	0.006
Levofloxacin	C18H20FN3O4	2.870	0.006
Trimethoprim	C14H18N4O3	2.872	0.005
Trimethoprim	C14H18N4O3	2.872	0.005
Rolitetracycline	C27H33N3O8	2.873	0.004
Temafloxacin	C21H18F3N3O3	2.875	0.004
Hygromycin B	C20H37N3O13	2.877	0.003
Virginiamycin S1	C43H49N7O10	2.899	0.005
Enoxacin	C15H17FN4O3	2.900	0.006
Radezolid	C22H23FN6O3	2.909	0.009
Streptomycin	C21H39N7O12	2.911	0.010
Daptomycin	C72H101N17O26	2.917	0.012
Rufloxacin	C17H18FN3O3S	2.930	0.017
Minocycline	C23H27N3O7	2.933	0.018
Nimorazole	C9H14N4O3	2.933	0.019
Gemifloxacin	C18H20FN5O4	2.958	0.028
Flumequine	C14H12FNO3	2.968	0.032
Sulfadicramide	C11H14N2O3S	2.968	0.032
Imipenem	C12H17N3O4S	2.973	0.034
Piromidic acid	C14H16N4O3	2.973	0.034
Pipemidic acid	C14H17N5O3	2.974	0.034
Benzylpenicillin	C16H18N2O4S	2.976	0.035
Ampicillin	C16H19N3O4S	2.977	0.035
Nafcillin	C21H22N2O5S	2.980	0.036
Doripenem	C15H24N4O6S2	2.980	0.036
Pazufloxacin	C16H15FN2O4	3.000	0.044
Tosufloxacin	C19H15F3N4O3	3.000	0.044
Mafenide	C7H10N2O2S	3.000	0.044
Ornidazole	C7H10ClN3O3	3.000	0.044
Secnidazole	C7H11N3O3	3.000	0.044
Trovafloxacin	C20H15F3N4O3	3.022	0.052
Sulfadimidine	C12H14N4O2S	3.030	0.055
Sulfisomidine	C12H14N4O2S	3.030	0.055
Ertapenem	C22H25N3O7S	3.034	0.057
Nalidixic acid	C12H12N2O3	3.034	0.057
Tetracycline	C22H24N2O8	3.036	0.057
Chlortetracycline	C22H23ClN2O8	3.036	0.057
Doxycycline	C22H24N2O8	3.036	0.057
Lymecycline	C22H23ClN2O8	3.036	0.057
Posizolid	C21H21F2N3O7	3.037	0.058
Meticillin	C17H20N2O6S	3.043	0.060
Amoxicillin	C16H19N3O5S	3.046	0.061
Phenoxymethylpenicillin	C16H18N2O5S	3.048	0.062
Piperacillin	C23H27N5O7S	3.048	0.062
Rosoxacin	C17H14N2O3	3.056	0.064
Faropenem	C12H15NO5S	3.059	0.066
Chloramphenicol	C11H12Cl2N2O5	3.062	0.067
Cefepime	C19H24N6O5S2	3.071	0.070
Cefalexin	C16H17N3O4S	3.073	0.071
Oxytetracycline	C22H24N2O9	3.088	0.076
Azlocillin	C20H23N5O6S	3.091	0.077
Demeclocycline	C21H21ClN2O8	3.094	0.078
Sulfafurazole	C11H13N3O3S	3.097	0.079
Sulfamoxole	C11H13N3O3S	3.097	0.079
Tinidazole	C8H13N3O4S	3.103	0.081
Oxacillin	C19H19N3O5S	3.106	0.082
Cloxacillin	C19H18ClN3O5S	3.106	0.082
Dicloxacillin	C19H17Cl2N3O5S	3.106	0.082
Flucloxacillin	C19H17ClFN3O5S	3.106	0.082
Meclocycline	C22H21ClN2O8	3.111	0.084
Metacycline	C22H22N2O8	3.111	0.084
Sulfaphenazole	C15H14N4O2S	3.111	0.084
Prulifloxacin	C21H20FN3O6S	3.115	0.085
Sulfametomidine	C12H14N4O3S	3.118	0.086
Sulfaperin	C11H12N4O2S	3.133	0.090
Carbenicillin	C17H18N2O6S	3.136	0.091
Sulfapyridine	C11H11N3O2S	3.143	0.093
Metronidazole	C6H9N3O3	3.143	0.093
Torezolid	C17H15FN6O3	3.143	0.093
Prontosil	C12H13N5O2S	3.152	0.096
Cefaclor	C15H14ClN3O4S	3.158	0.098
Nocardicin A	C23H24N4O9	3.167	0.100
Sulfacetamide	C8H10N2O3S	3.167	0.100
Sulfaguanidine	C7H10N4O2S	3.167	0.100
Mezlocillin	C21H25N5O8S2	3.180	0.104
Propenidazole	C11H13N3O5	3.188	0.106
Cefpirome	C22H22N6O5S2	3.193	0.107
Sulfadimethoxine	C12H14N4O4S	3.200	0.109
Sulfaquinoxaline	C14H12N4O2S	3.212	0.112
Sulfamethoxazole	C10H11N3O3S	3.214	0.113
Sulfamazone	C23H24N6O7S2	3.226	0.115
Sulfametoxydiazine	C11H12N4O3S	3.226	0.115
Temocillin	C16H18N2O7S2	3.244	0.119
Sulfadiazine	C10H10N4O2S	3.259	0.122
Oxolinic acid	C13H11NO5	3.267	0.123
Ticarcillin	C15H16N2O6S2	3.268	0.123
Cefalotin	C16H16N2O6S2	3.286	0.126
Azanidazole	C10H10N6O2	3.286	0.126
Ceftazidime	C22H22N6O7S2	3.288	0.127
Clavulanic acid	C8H9NO5	3.304	0.129
Clavulanic acid	C8H9NO5	3.304	0.129
Sulfathiourea	C7H9N3O2S2	3.304	0.129
Cefamandole	C18H18N6O5S2	3.306	0.129
Aldesulfone	C14H16N2O6S3	3.317	0.130
Sulfamethizole	C9H10N4O2S2	3.333	0.132
Sulfathiazole	C9H9N3O2S2	3.360	0.134
Tazobactam	C10H12N4O5S	3.375	0.134
Cinoxacin	C12H10N2O5	3.379	0.134
Sulfasalazine	C18H14N4O5S	3.381	0.134
Succinylsulfathiazole	C13H13N3O5S2	3.389	0.134
Cefotaxime	C16H17N5O7S2	3.404	0.134
Cefuroxime	C16H16N4O8S	3.422	0.134
Aztreonam	C13H17N5O8S2	3.422	0.134
Phthalylsulfathiazole	C17H13N3O5S2	3.450	0.132
Ceftibuten	C15H14N4O6S2	3.463	0.131
Ceftaroline	C24H25N8O10PS4	3.472	0.130
Nifuroxazide	C12H9N3O5	3.517	0.123
Ceftriaxone	C18H18N8O7S3	3.518	0.123
Cefazolin	C14H14N8O4S3	3.535	0.120
Tigemonam	C12H15N5O9S2	3.581	0.108
Furazolidone	C8H7N3O5	3.652	0.086
Nitrofurazone	C6H6N4O4	3.700	0.068
Nifurtoinol	C9H8N4O6	3.704	0.066
Nifurzide	C12H8N4O6S	3.806	0.020
Nitrofurantoin	C8H6N4O5	3.826	0.010
